# Supplementary material for: Integrating multiple oestrogen receptor alpha ChIP studies: overlap with disease susceptibility regions, DNase I hypersensitivity peaks and gene expression
Source: BMC Med Genomics. 2013 Oct 30;6:45. doi: 10.1186/1755-8794-6-45 (PMC4228442; doi:10.1186/1755-8794-6-45)
Supplement: Additional file 1 — We have included the following additional files.Table S1. Characteristics of included studies; Table S2. ESR1 binding sites overlapping with blacklisted regions; Table S3. Genomic location of ESR1 binding sites relative to the number of shared datasets; Table S4. Frequency of ESR1 binding sites possessing at least one JASPAR ESR1 motif (MA0112.2); Table S5. ESR1 enrichment within genomic regions associated with diseases/traits (O/E = observed/expected); Table S6. ESR1 enrichment within genomic regions associated with diseases/traits for central 200 bps of each interval (O/E = observed/expected); Table S7. GWAS SNPs or those in LD (r^2 ≥ 0.8) within ESR1 binding sites; Table S8. ESR1 enrichment within DNase I hypersensitivity peaks and estradiol differentially expressed genes (n.d. = not done); Table S9. ESR1 with and without motifs or DNase I hypersensitivity peaks enrichment within genomic regions associated with diseases/traits for central 200 bps of each interval (O/E = observed/expected; DHS = DNase I hypersensitivity peaks); and Table S10. Overlap of ESR1 ChIP-seq binding sites from primary cancer samples (O/E = observed/expected). [file 1755-8794-6-45-S1.xls]

## Sheet: Table S1
Table S1 Characteristics of included studies
First author	Year	Tissue	Cell	Estradiol treatment (hours)	Number of binding sites	Mean length of binding sites	Method	Peak calling
Carroll	2006	Breast	MCF-7	0.75	7218	1192	ChIP-chip	Mann-Whitney U-test, MAT
Cicatiello	2010	Breast	MCF-7	0.75	5280	729.3	ChIP-seq	Site Identification from Short Sequence Reads
Gu	2010	Breast	MCF-7	6	1750	251.8	ChIP-seq	BELT
Hu	2010	Breast	MCF-7	0.75	12615	255.1	ChIP-seq	HPeak
Hua	2009	Breast	MCF-7	0.75	6508	1164	ChIP-chip	TAS
Hurtado	2008	Breast	MCF-7	0.75	2372	985.4	ChIP-chip	MAT
Joseph	2010	Uterus	Ecc-1	0.75	5080	657	ChIP-seq	Custom (500b windows)
Joseph	2010	Uterus	Ishikawa	0.75	3814	700.7	ChIP-seq	Custom (500b windows)
Joseph	2010	Breast	MCF-7	0.75	20474	830.8	ChIP-seq	Custom (500b windows)
Joseph	2010	Breast	T47D	0.75	5437	818.6	ChIP-seq	Custom (500b windows)
Need	2012	Breast	ZR-75–1	16	7832	757.7	ChIP-seq	FindPeaks4
Ross-Innes	2012	Breast	primary cancer	0	484	1713	ChIP-seq	MACS/SWEMBL
Schmidt	2010	Breast	MCF-7	0.75	75236	416.2	ChIP-seq	SWEmbl
Stender	2010	Breast	MDA-MB-231	0.75	11906	561.5	ChIP-seq	Custom (200b sliding windows)
Tsai	2004	Breast	MCF-7	6	32791	551.5	ChIP-seq	MACS
Welboren	2009	Breast	MCF-7	1	32005	319	ChIP-seq	FindPeaks

## Sheet: Table S2
Table S2 ESR1 binding sites overlapping with blacklisted regions
ESR1 binding sites				Blacklisted regions
chrom	start	stop	number of shared datasets	chrom	start	stop
chrY	4212711	4213003	1	chrY	4212807	4212910
chrY	8979395	8979680	1	chrY	8979478	8979585
chrY	9915539	9915824	1	chrY	9908430	9925608
chrY	9916042	9916479	1	chrY	9908430	9925608
chrY	13259433	13259954	1	chrY	13252193	13259484
chrY	13474282	13474766	1	chrY	13445957	13490591
chrY	13488275	13490101	1	chrY	13445957	13490591
chrY	13693076	13693262	1	chrY	13642186	13749784
chrY	13711582	13711893	1	chrY	13642186	13749784
chrY	13727391	13729139	1	chrY	13642186	13749784
chrY	13833243	13833537	1	chrY	13798522	13870984
chrX	55207667	55208762	1	chrX	55207753	55208152
chrX	55207667	55208762	1	chrX	55208300	55208643
chrX	58373685	58374071	1	chrX	58373806	58373962
chrX	58432225	58432766	1	chrX	58432411	58432680
chrX	58485869	58486180	1	chrX	58485887	58486241
chrX	58514229	58514416	1	chrX	58506076	58536883
chrX	58514606	58514856	1	chrX	58506076	58536883
chrX	61706363	61706442	1	chrX	61681834	61919683
chrX	61747526	61747705	1	chrX	61681834	61919683
chrX	61773221	61774525	1	chrX	61681834	61919683
chrX	61785929	61786090	1	chrX	61681834	61919683
chrX	61836373	61836538	1	chrX	61681834	61919683
chrX	61841799	61842429	1	chrX	61681834	61919683
chrX	61870024	61871124	1	chrX	61681834	61919683
chrX	61888376	61888587	1	chrX	61681834	61919683
chrX	61916577	61916938	1	chrX	61681834	61919683
chrX	62040369	62040662	1	chrX	62003205	62041580
chrX	83658856	83659107	1	chrX	83658929	83659019
chrX	114969832	114970153	1	chrX	114959057	115006437
chrX	125605610	125607588	1	chrX	125605623	125607351
chrX	125865689	125865941	1	chrX	125865719	125865874
chr13	56545654	56546035	1	chr13	56545728	56545925
chr13	110076364	110076847	1	chr13	110076444	110076782
chr12	34443893	34444170	1	chr12	34432130	34857010
chr12	34622085	34622471	1	chr12	34432130	34857010
chr12	34626123	34626623	1	chr12	34432130	34857010
chr12	34627546	34627681	1	chr12	34432130	34857010
chr12	34841380	34841657	1	chr12	34432130	34857010
chr12	34853665	34854133	1	chr12	34432130	34857010
chr12	38010346	38010428	1	chr12	37989447	38441828
chr12	38028853	38029300	1	chr12	37989447	38441828
chr12	38087030	38087293	1	chr12	37989447	38441828
chr12	38164455	38165187	1	chr12	37989447	38441828
chr12	38207574	38208125	1	chr12	37989447	38441828
chr12	38328839	38329046	1	chr12	37989447	38441828
chr12	38336721	38337122	1	chr12	37989447	38441828
chr12	41757335	41757847	1	chr12	41757383	41757545
chr11	10529322	10532089	1	chr11	10529403	10531969
chr11	48690855	48691334	1	chr11	48671444	48902406
chr11	48874422	48875265	1	chr11	48671444	48902406
chr11	48888061	48888618	1	chr11	48671444	48902406
chr11	48898897	48899324	1	chr11	48671444	48902406
chr11	48900324	48900591	1	chr11	48671444	48902406
chr11	48932153	48934109	1	chr11	48931242	48964015
chr11	48948212	48948675	1	chr11	48931242	48964015
chr11	50339243	50339420	1	chr11	50318471	50784078
chr11	50344438	50344907	1	chr11	50318471	50784078
chr11	50437458	50438078	1	chr11	50318471	50784078
chr11	50491849	50492198	1	chr11	50318471	50784078
chr11	50522348	50522599	1	chr11	50318471	50784078
chr11	50534491	50534811	1	chr11	50318471	50784078
chr11	50556329	50556637	1	chr11	50318471	50784078
chr11	50576059	50576219	1	chr11	50318471	50784078
chr11	50643046	50643171	1	chr11	50318471	50784078
chr11	50667600	50667964	1	chr11	50318471	50784078
chr11	50701640	50701899	1	chr11	50318471	50784078
chr11	50727079	50727185	1	chr11	50318471	50784078
chr11	50768464	50768656	1	chr11	50318471	50784078
chr11	50777654	50778394	1	chr11	50318471	50784078
chr11	51143468	51143754	1	chr11	51090700	51374066
chr11	51219278	51219546	1	chr11	51090700	51374066
chr11	51266005	51266343	1	chr11	51090700	51374066
chr11	51268381	51269008	1	chr11	51090700	51374066
chr11	51280492	51281161	1	chr11	51090700	51374066
chr11	51367908	51368386	1	chr11	51090700	51374066
chr11	54764244	54764438	1	chr11	54694046	55027975
chr11	54852198	54852829	1	chr11	54694046	55027975
chr11	54990171	54990356	1	chr11	54694046	55027975
chr11	55000198	55001625	1	chr11	54694046	55027975
chr11	55008285	55008459	1	chr11	54694046	55027975
chr11	73221618	73221965	1	chr11	73221660	73221946
chr11	103275602	103275948	1	chr11	103275584	103281729
chr10	38803176	38803557	1	chr10	38772277	38819357
chr10	39076511	39082760	1	chr10	39076515	39155771
chr10	39124401	39124744	1	chr10	39076515	39155771
chr10	42418305	42418853	1	chr10	42354835	42548642
chr10	42490045	42490517	1	chr10	42354835	42548642
chr17	19502465	19503007	1	chr17	19502495	19506773
chr17	19503417	19503896	1	chr17	19502495	19506773
chr17	19504761	19505029	1	chr17	19502495	19506773
chr17	22020466	22021072	1	chr17	22018524	22032049
chr17	22022354	22023926	1	chr17	22018524	22032049
chr17	22031690	22032026	1	chr17	22018524	22032049
chr17	22229929	22230507	1	chr17	22221073	22263006
chr17	22240449	22241464	1	chr17	22221073	22263006
chr17	51182845	51183924	1	chr17	51183038	51183763
chr16	33875587	33876196	1	chr16	33864355	34023306
chr16	33915753	33915947	1	chr16	33864355	34023306
chr16	33922697	33923053	1	chr16	33864355	34023306
chr16	33933916	33934869	1	chr16	33864355	34023306
chr16	33935004	33936153	1	chr16	33864355	34023306
chr16	34001942	34002346	1	chr16	33864355	34023306
chr16	34185665	34185937	1	chr16	34180542	34197081
chr16	35205627	35206266	1	chr16	35193580	35285885
chr16	35213667	35214292	1	chr16	35193580	35285885
chr15	20001650	20001800	1	chr15	19999941	20044132
chr15	20003824	20004173	1	chr15	19999941	20044132
chr15	20027192	20027631	1	chr15	19999941	20044132
chr14	19011331	19011961	1	chr14	18999935	19056900
chr14	32953196	32954435	1	chr14	32953263	32954381
chr14	84638338	84638602	1	chr14	84637832	84639038
chr14	84638819	84639146	1	chr14	84637832	84639038
chr19	24525805	24526339	1	chr19	24385474	24633168
chr19	24577014	24577418	1	chr19	24385474	24633168
chr19	24594799	24594876	1	chr19	24385474	24633168
chr19	24610012	24610637	1	chr19	24385474	24633168
chr19	24612908	24613533	1	chr19	24385474	24633168
chr19	24619181	24620427	1	chr19	24385474	24633168
chr19	27812520	27813350	1	chr19	27730611	28262682
chr19	27838919	27839087	1	chr19	27730611	28262682
chr19	27859248	27859710	1	chr19	27730611	28262682
chr19	27870059	27870605	1	chr19	27730611	28262682
chr19	27902780	27902935	1	chr19	27730611	28262682
chr19	27929175	27929284	1	chr19	27730611	28262682
chr19	28125173	28125537	1	chr19	27730611	28262682
chr19	28126289	28126655	1	chr19	27730611	28262682
chr19	28128772	28129640	1	chr19	27730611	28262682
chr19	28229183	28229852	1	chr19	27730611	28262682
chr19	36761721	36762410	1	chr19	36756398	36800948
chr19	36765891	36767005	1	chr19	36756398	36800948
chr19	36768014	36769623	1	chr19	36756398	36800948
chr19	36770980	36772157	1	chr19	36756398	36800948
chr19	36773101	36774694	1	chr19	36756398	36800948
chr19	36775092	36777611	1	chr19	36756398	36800948
chr19	36778586	36780147	1	chr19	36756398	36800948
chr19	36780709	36782684	1	chr19	36756398	36800948
chr19	36783656	36785210	1	chr19	36756398	36800948
chr19	36786172	36787349	1	chr19	36756398	36800948
chr19	36787781	36788328	1	chr19	36756398	36800948
chr19	36788714	36789884	1	chr19	36756398	36800948
chr19	36790026	36790640	1	chr19	36756398	36800948
chr19	36791242	36792506	1	chr19	36756398	36800948
chr19	36793748	36795038	1	chr19	36756398	36800948
chr19	36796165	36797553	1	chr19	36756398	36800948
chr19	37759629	37760182	1	chr19	37759473	37797722
chr19	37760887	37761712	1	chr19	37759473	37797722
chr19	37764696	37765249	1	chr19	37759473	37797722
chr19	37765955	37766780	1	chr19	37759473	37797722
chr19	37768234	37768759	1	chr19	37759473	37797722
chr19	37768768	37769318	1	chr19	37759473	37797722
chr19	37772099	37772645	1	chr19	37759473	37797722
chr19	37773069	37773811	1	chr19	37759473	37797722
chr19	37773967	37774549	1	chr19	37759473	37797722
chr19	37776016	37776794	1	chr19	37759473	37797722
chr19	37782226	37783014	1	chr19	37759473	37797722
chr19	37785748	37786994	1	chr19	37759473	37797722
chr19	37790801	37791488	1	chr19	37759473	37797722
chr19	37791497	37792047	1	chr19	37759473	37797722
chr18	18510804	18520565	1	chr18	18510894	18520356
chr18	45379507	45379872	1	chr18	45379603	45379864
chr22	18876508	18877232	1	chr22	18876789	18884510
chr22	18881250	18882236	1	chr22	18876789	18884510
chr20	26313690	26319664	1	chr20	26257032	26320267
chr21	10492773	10493238	1	chr21	10492876	10493049
chr21	10698441	10699747	1	chr21	10697886	10860890
chr21	10701085	10701498	1	chr21	10697886	10860890
chr21	10702275	10702799	1	chr21	10697886	10860890
chr21	10710349	10710522	1	chr21	10697886	10860890
chr21	10803859	10804317	1	chr21	10697886	10860890
chr21	14350600	14350811	1	chr21	14338127	14369791
chr21	46796003	46796387	1	chr21	46796081	46796336
chr7	45291461	45291817	1	chr7	45291517	45291740
chr7	57999187	57999849	1	chr7	57939184	58055539
chr7	58007095	58007537	1	chr7	57939184	58055539
chr7	58021698	58021969	1	chr7	57939184	58055539
chr7	61054241	61056039	1	chr7	61054285	62454680
chr7	61057853	61058433	1	chr7	61054285	62454680
chr7	61078706	61081806	1	chr7	61054285	62454680
chr7	61217996	61218290	1	chr7	61054285	62454680
chr7	61264430	61264533	1	chr7	61054285	62454680
chr7	61361765	61362318	1	chr7	61054285	62454680
chr7	61390889	61391421	1	chr7	61054285	62454680
chr7	61515193	61515345	1	chr7	61054285	62454680
chr7	61629618	61629771	1	chr7	61054285	62454680
chr7	61658794	61659436	1	chr7	61054285	62454680
chr7	61675371	61675925	1	chr7	61054285	62454680
chr7	61735349	61735727	1	chr7	61054285	62454680
chr7	61753494	61753949	1	chr7	61054285	62454680
chr7	61757460	61757572	1	chr7	61054285	62454680
chr7	61798025	61798225	1	chr7	61054285	62454680
chr7	61800931	61801260	1	chr7	61054285	62454680
chr7	61806089	61806293	1	chr7	61054285	62454680
chr7	61817760	61818455	1	chr7	61054285	62454680
chr7	61985439	61986266	1	chr7	61054285	62454680
chr7	62255148	62255402	1	chr7	61054285	62454680
chr7	62301415	62301774	1	chr7	61054285	62454680
chr7	62333203	62333514	1	chr7	61054285	62454680
chr7	64953739	64955100	1	chr7	64951348	64956223
chr7	68201099	68201488	1	chr7	68201468	68201673
chr7	142373754	142374629	1	chr7	142372972	142375638
chr7	145694150	145694658	1	chr7	145694403	145694561
chr6	58735825	58736554	1	chr6	58735349	58739031
chr6	61901561	61902415	1	chr6	61880095	61944008
chr6	61910243	61914812	1	chr6	61880095	61944008
chr6	62283744	62284522	1	chr6	62283966	62284581
chr5	17525049	17525481	1	chr5	17517177	17600940
chr5	17525596	17526782	1	chr5	17517177	17600940
chr5	17527286	17527730	1	chr5	17517177	17600940
chr5	17528518	17528915	1	chr5	17517177	17600940
chr5	17529030	17529754	1	chr5	17517177	17600940
chr5	17529920	17530464	1	chr5	17517177	17600940
chr5	17581445	17581891	1	chr5	17517177	17600940
chr5	17582294	17582726	1	chr5	17517177	17600940
chr5	17586913	17587359	1	chr5	17517177	17600940
chr5	17587603	17587925	1	chr5	17517177	17600940
chr5	17592115	17592561	1	chr5	17517177	17600940
chr5	17595549	17596015	1	chr5	17517177	17600940
chr5	17596496	17598230	1	chr5	17517177	17600940
chr5	17598639	17598961	1	chr5	17517177	17600940
chr5	34179940	34180596	1	chr5	34177882	34197574
chr5	34186938	34187239	1	chr5	34177882	34197574
chr5	46020665	46021138	1	chr5	45908253	46411114
chr5	46054367	46054677	1	chr5	45908253	46411114
chr5	46193589	46194275	1	chr5	45908253	46411114
chr5	46205807	46206061	1	chr5	45908253	46411114
chr5	46209866	46210197	1	chr5	45908253	46411114
chr5	46230841	46231152	1	chr5	45908253	46411114
chr5	46239006	46239542	1	chr5	45908253	46411114
chr5	46240837	46240990	1	chr5	45908253	46411114
chr5	46322123	46322372	1	chr5	45908253	46411114
chr5	46322967	46323210	1	chr5	45908253	46411114
chr5	46345268	46345356	1	chr5	45908253	46411114
chr5	46369553	46370202	1	chr5	45908253	46411114
chr5	46377408	46378160	1	chr5	45908253	46411114
chr5	46383153	46383310	1	chr5	45908253	46411114
chr5	46400315	46400467	1	chr5	45908253	46411114
chr5	46403874	46404046	1	chr5	45908253	46411114
chr5	49428784	49441664	1	chr5	49405493	49554574
chr5	49450260	49451536	1	chr5	49405493	49554574
chr5	49452055	49452877	1	chr5	49405493	49554574
chr5	49463912	49464678	1	chr5	49405493	49554574
chr5	49471855	49472801	1	chr5	49405493	49554574
chr5	49483862	49483964	1	chr5	49405493	49554574
chr5	49502051	49502166	1	chr5	49405493	49554574
chr5	49515171	49515457	1	chr5	49405493	49554574
chr5	93906014	93906856	1	chr5	93903068	93906726
chr5	97746468	97746966	1	chr5	97746525	97746679
chr5	99386751	99387685	1	chr5	99381556	99390873
chr4	12691	13007	1	chr4	9987	12694
chr4	27731849	27732377	1	chr4	27732004	27732240
chr4	49201571	49202527	1	chr4	49085372	49342114
chr4	49249983	49251537	1	chr4	49085372	49342114
chr4	49253389	49253497	1	chr4	49085372	49342114
chr4	49263940	49264274	1	chr4	49085372	49342114
chr4	49267202	49267879	1	chr4	49085372	49342114
chr4	49272846	49273862	1	chr4	49085372	49342114
chr4	49283302	49285438	1	chr4	49085372	49342114
chr4	49286813	49289410	1	chr4	49085372	49342114
chr4	49290148	49291114	1	chr4	49085372	49342114
chr4	49291120	49291381	1	chr4	49085372	49342114
chr4	49293999	49295559	1	chr4	49085372	49342114
chr4	49296303	49297155	1	chr4	49085372	49342114
chr4	49298983	49301714	1	chr4	49085372	49342114
chr4	49308737	49309703	1	chr4	49085372	49342114
chr4	49311544	49312989	1	chr4	49085372	49342114
chr4	49314559	49315460	1	chr4	49085372	49342114
chr4	49316111	49317196	1	chr4	49085372	49342114
chr4	49317656	49320509	1	chr4	49085372	49342114
chr4	49329337	49329835	1	chr4	49085372	49342114
chr4	49332724	49333576	1	chr4	49085372	49342114
chr4	49526425	49526907	1	chr4	49488472	49662085
chr4	49593977	49594487	1	chr4	49488472	49662085
chr4	49620052	49621057	1	chr4	49488472	49662085
chr4	49623013	49623365	1	chr4	49488472	49662085
chr4	56194212	56194557	1	chr4	56194229	56194584
chr4	65473506	65474409	1	chr4	65473858	65473941
chr4	68264012	68266880	1	chr4	68264186	68266830
chr4	78929472	78929966	1	chr4	78929660	78929920
chr4	156385083	156385894	1	chr4	156384860	156387314
chr4	163342433	163342803	1	chr4	163342479	163342744
chr4	190986191	190987570	1	chr4	190987268	190990949
chr4	190989439	190990150	1	chr4	190987268	190990949
chr4	191040742	191040997	1	chr4	191026302	191044344
chr4	191043067	191043643	1	chr4	191026302	191044344
chr3	25508889	25509143	1	chr3	25508897	25509131
chr3	90368556	90369333	1	chr3	90311686	90507410
chr3	90383183	90384123	1	chr3	90311686	90507410
chr3	90428032	90428193	1	chr3	90311686	90507410
chr3	90457034	90457665	1	chr3	90311686	90507410
chr3	90498129	90499118	1	chr3	90311686	90507410
chr3	90501836	90504755	1	chr3	90311686	90507410
chr3	96335927	96337550	1	chr3	96335934	96337436
chr3	160665335	160665846	1	chr3	160665423	160665642
chr2	740332	740763	1	chr2	739925	740994
chr2	49456654	49457128	1	chr2	49456729	49457067
chr2	89830367	89847080	1	chr2	89830421	89880514
chr2	90392944	90393479	1	chr2	90371401	90394776
chr2	90456227	90456586	1	chr2	90443001	90545431
chr2	90475298	90476052	1	chr2	90443001	90545431
chr2	90492090	90492414	1	chr2	90443001	90545431
chr2	90499337	90500038	1	chr2	90443001	90545431
chr2	90505317	90506003	1	chr2	90443001	90545431
chr2	90518476	90519213	1	chr2	90443001	90545431
chr2	90520923	90521534	1	chr2	90443001	90545431
chr2	91612636	91613378	1	chr2	91595080	91616015
chr2	92283166	92283241	1	chr2	92267428	92326280
chr2	92289219	92326270	1	chr2	92267428	92326280
chr2	132975798	132976038	1	chr2	132966248	132989300
chr2	132987318	132988964	1	chr2	132966248	132989300
chr2	149639185	149639684	1	chr2	149639207	149639515
chr2	156120335	156120753	1	chr2	156120500	156120610
chr1	564353	570534	1	chr1	564449	570371
chr1	725932	726815	1	chr1	724136	727043
chr1	726859	727041	1	chr1	724136	727043
chr1	2589296	2590069	1	chr1	2583334	2634374
chr1	2593211	2593799	1	chr1	2583334	2634374
chr1	2597827	2598415	1	chr1	2583334	2634374
chr1	2598630	2599303	1	chr1	2583334	2634374
chr1	2602443	2603031	1	chr1	2583334	2634374
chr1	2603706	2604479	1	chr1	2583334	2634374
chr1	2606916	2607687	1	chr1	2583334	2634374
chr1	2610666	2611421	1	chr1	2583334	2634374
chr1	2613541	2614314	1	chr1	2583334	2634374
chr1	2616082	2616734	1	chr1	2583334	2634374
chr1	2617167	2618059	1	chr1	2583334	2634374
chr1	2619553	2620167	1	chr1	2583334	2634374
chr1	2620924	2621488	1	chr1	2583334	2634374
chr1	2624521	2625485	1	chr1	2583334	2634374
chr1	2628516	2628891	1	chr1	2583334	2634374
chr1	5728060	5729074	1	chr1	5725866	5736651
chr1	5729836	5730683	1	chr1	5725866	5736651
chr1	5731015	5731566	1	chr1	5725866	5736651
chr1	5731584	5733016	1	chr1	5725866	5736651
chr1	38077244	38077531	1	chr1	38077347	38077423
chr1	104163666	104164147	1	chr1	104163724	104163860
chr1	121366355	121367027	1	chr1	121351474	121487059
chr1	121372956	121373429	1	chr1	121351474	121487059
chr1	121375788	121376389	1	chr1	121351474	121487059
chr1	121378801	121379330	1	chr1	121351474	121487059
chr1	121380429	121381043	1	chr1	121351474	121487059
chr1	121381463	121382105	1	chr1	121351474	121487059
chr1	121384171	121384781	1	chr1	121351474	121487059
chr1	121387843	121388515	1	chr1	121351474	121487059
chr1	121389335	121390013	1	chr1	121351474	121487059
chr1	121393426	121394112	1	chr1	121351474	121487059
chr1	121395292	121395610	1	chr1	121351474	121487059
chr1	121397156	121397842	1	chr1	121351474	121487059
chr1	121437143	121437398	1	chr1	121351474	121487059
chr1	121467691	121468186	1	chr1	121351474	121487059
chr1	142535324	142542841	1	chr1	142535434	142543081
chr1	142792620	142793287	1	chr1	142792613	142793303
chr1	149032847	149035926	1	chr1	149033183	149035829
chr9	44874781	44875694	1	chr9	44873123	44902307
chr9	44894472	44895104	1	chr9	44873123	44902307
chr9	45356113	45356794	1	chr9	45355954	45357644
chr9	45356835	45357310	1	chr9	45355954	45357644
chr9	45357504	45358096	1	chr9	45355954	45357644
chr9	66783094	66783405	1	chr9	66767710	66864329
chr9	66832795	66836239	1	chr9	66767710	66864329
chr9	66849719	66849835	1	chr9	66767710	66864329
chr9	66970862	66974223	1	chr9	66970914	67005594
chr9	67319542	67321072	1	chr9	67315122	67321036
chr9	68410496	68410995	1	chr9	68410775	68435115
chr9	68431410	68431653	1	chr9	68410775	68435115
chr9	69709923	69711448	1	chr9	69689770	69711497
chr9	69980743	69980819	1	chr9	69947961	70011196
chr9	69982756	69982978	1	chr9	69947961	70011196
chr9	69984299	69984765	1	chr9	69947961	70011196
chr9	69999124	69999246	1	chr9	69947961	70011196
chr9	70004456	70004972	1	chr9	69947961	70011196
chr9	70076470	70076854	1	chr9	70076144	70076855
chr9	70323521	70323845	1	chr9	70318723	70327683
chr9	72652916	72653630	1	chr9	72653073	72653572
chr8	32871227	32871482	1	chr8	32868966	32873279
chr8	43594897	43595527	1	chr8	43399486	43843604
chr8	43710253	43710709	1	chr8	43399486	43843604
chr8	43748312	43748551	1	chr8	43399486	43843604
chr8	43767859	43768863	1	chr8	43399486	43843604
chr8	43798661	43799136	1	chr8	43399486	43843604
chr8	43813296	43813657	1	chr8	43399486	43843604
chr8	43825834	43825922	1	chr8	43399486	43843604
chr8	46868737	46868872	1	chr8	46838215	47457541
chr8	46876832	46877363	1	chr8	46838215	47457541
chr8	46898391	46898970	1	chr8	46838215	47457541
chr8	46923428	46923569	1	chr8	46838215	47457541
chr8	46946446	46946980	1	chr8	46838215	47457541
chr8	46953520	46953827	1	chr8	46838215	47457541
chr8	47052709	47053032	1	chr8	46838215	47457541
chr8	47112411	47113112	1	chr8	46838215	47457541
chr8	47144408	47144725	1	chr8	46838215	47457541
chr8	47304141	47304428	1	chr8	46838215	47457541
chr8	47326054	47326710	1	chr8	46838215	47457541
chr8	47397305	47397654	1	chr8	46838215	47457541
chr8	77114181	77114391	1	chr8	77114154	77114389
chr8	100507966	100508431	1	chr8	100508010	100508287
chrY	13193803	13196633	2	chrY	13193966	13196535
chrX	125714684	125715553	2	chrX	125714985	125715338
chr12	34644884	34645990	2	chr12	34432130	34857010
chr12	38357734	38358179	2	chr12	37989447	38441828
chr12	132060967	132062152	2	chr12	132061320	132062046
chr11	51243897	51244367	2	chr11	51090700	51374066
chr11	54954593	54955362	2	chr11	54694046	55027975
chr11	55025609	55025891	2	chr11	54694046	55027975
chr11	87524626	87525027	2	chr11	87524468	87525005
chr10	135498935	135502815	2	chr10	135498649	135502716
chr17	21901737	21907817	2	chr17	21905167	21906712
chr17	25262838	25268257	2	chr17	25263010	25268059
chr16	33942213	33945567	2	chr16	33864355	34023306
chr16	34020431	34022859	2	chr16	33864355	34023306
chr16	35284570	35285775	2	chr16	35193580	35285885
chr16	46497425	46500667	2	chr16	46497639	46500515
chr19	36759961	36761600	2	chr19	36756398	36800948
chr19	36762552	36764614	2	chr19	36756398	36800948
chr19	37763378	37764661	2	chr19	37759473	37797722
chr19	37778554	37779684	2	chr19	37759473	37797722
chr19	37780555	37781943	2	chr19	37759473	37797722
chr19	37783688	37785510	2	chr19	37759473	37797722
chr19	37788424	37789422	2	chr19	37759473	37797722
chr19	37793562	37794836	2	chr19	37759473	37797722
chr18	2842129	2842775	2	chr18	2842252	2842356
chr18	50318812	50319354	2	chr18	50319086	50319301
chr22	18883496	18884435	2	chr22	18876789	18884510
chr21	11186528	11186818	2	chr21	11186054	11188131
chr21	11187865	11188259	2	chr21	11186054	11188131
chr7	62319394	62320136	2	chr7	61054285	62454680
chr7	100550233	100551389	2	chr7	100550640	100551321
chr7	142374818	142375599	2	chr7	142372972	142375638
chr5	17584475	17586160	2	chr5	17517177	17600940
chr5	17589629	17591362	2	chr5	17517177	17600940
chr5	17592763	17594761	2	chr5	17517177	17600940
chr5	21487016	21487560	2	chr5	21477365	21497415
chr5	79945661	79948314	2	chr5	79945807	79948223
chr5	93903794	93905803	2	chr5	93903068	93906726
chr5	99387872	99390801	2	chr5	99381556	99390873
chr4	12641812	12642492	2	chr4	12641862	12642305
chr4	49177039	49178039	2	chr4	49085372	49342114
chr4	49274961	49276269	2	chr4	49085372	49342114
chr4	49280567	49283040	2	chr4	49085372	49342114
chr4	49301770	49308665	2	chr4	49085372	49342114
chr4	49525352	49526192	2	chr4	49488472	49662085
chr4	49532465	49533483	2	chr4	49488472	49662085
chr2	90454272	90455096	2	chr2	90443001	90545431
chr2	90457953	90459335	2	chr2	90443001	90545431
chr2	90484675	90485989	2	chr2	90443001	90545431
chr2	90521884	90522433	2	chr2	90443001	90545431
chr2	90523434	90524521	2	chr2	90443001	90545431
chr1	2588033	2589152	2	chr1	2583334	2634374
chr1	2608584	2609209	2	chr1	2583334	2634374
chr9	33658512	33659228	2	chr9	33656606	33659249
chr9	42818752	42819705	2	chr9	42819021	42832395
chr9	70009493	70010576	2	chr9	69947961	70011196
chr8	43092533	43097629	2	chr8	43092737	43097573
chr8	43821105	43822879	2	chr8	43399486	43843604
chr17	41381264	41382487	3	chr17	41381502	41382591
chr16	33237006	33241422	3	chr16	33237130	33241330
chr19	36798353	36799994	3	chr19	36756398	36800948
chr22	18879516	18880865	3	chr22	18876789	18884510
chr20	29517817	29519794	3	chr20	29517710	29521147
chr21	9694671	9701073	3	chr21	9694896	9704962
chr21	14338705	14340674	3	chr21	14338127	14369791
chr6	157731059	157735708	3	chr6	157731310	157735525
chr5	17517662	17524646	3	chr5	17517177	17600940
chr5	21481366	21484086	3	chr5	21477365	21497415
chr5	21493600	21497575	3	chr5	21477365	21497415
chr5	34178370	34179221	3	chr5	34177882	34197574
chr3	196625079	196626137	3	chr3	196625514	196625860
chr2	88124300	88125556	3	chr2	88124390	88124903
chr2	90476071	90478098	3	chr2	90443001	90545431
chr1	2584125	2587972	3	chr1	2583334	2634374
chr1	16838987	16841360	3	chr1	16839923	16841396
chr9	68411356	68414724	3	chr9	68410775	68435115
chrX	114973940	114976123	4	chrX	114959057	115006437
chrX	114979918	114982097	4	chrX	114959057	115006437
chrX	114982888	114985082	4	chrX	114959057	115006437
chrX	114985882	114988061	4	chrX	114959057	115006437
chr17	41465681	41467110	4	chr17	41465562	41467288
chr22	18877680	18878820	4	chr22	18876789	18884510
chr21	9825238	9828016	4	chr21	9825451	9845233
chr7	56437663	56442755	4	chr7	56437808	56442977
chr5	34182345	34183735	4	chr5	34177882	34197574
chr4	190988120	190989313	4	chr4	190987268	190990949
chr3	75716576	75719839	4	chr3	75717841	75720426
chr2	90480517	90483620	4	chr2	90443001	90545431
chr1	143278035	143284671	4	chr1	143274490	143284340
chr9	44070202	44071313	4	chr9	44070617	44070871
chr9	44877497	44880504	4	chr9	44873123	44902307
chr9	67790156	67792445	4	chr9	67789868	67792893
chr8	47402517	47403139	4	chr8	46838215	47457541
chrX	114965050	114967170	5	chrX	114959057	115006437
chrX	114967978	114969785	5	chrX	114959057	115006437
chrX	114976931	114979114	5	chrX	114959057	115006437
chrX	114991817	114994017	5	chrX	114959057	115006437
chr16	33962367	33966168	5	chr16	33864355	34023306
chr5	21490671	21493027	5	chr5	21477365	21497415
chr4	49511787	49518809	5	chr4	49488472	49662085
chr4	190942283	190944160	5	chr4	190943802	190943962
chr9	45441484	45442851	5	chr9	45435109	45443517
chrX	114962016	114964189	6	chrX	114959057	115006437
chrX	114970607	114973360	6	chrX	114959057	115006437
chrX	114988865	114991048	6	chrX	114959057	115006437
chrX	114994813	114996956	6	chrX	114959057	115006437
chrX	114997817	115000138	6	chrX	114959057	115006437
chr17	31149101	31150283	6	chr17	31149365	31149981
chr16	33949926	33961748	6	chr16	33864355	34023306
chr4	9809	10505	6	chr4	9987	12694
chr4	49617195	49618205	6	chr4	49488472	49662085
chr2	162134791	162139484	6	chr2	162135000	162139241
chr1	156185212	156187140	6	chr1	156186169	156186712
chr1	236259914	236261140	6	chr1	236260366	236260821
chrX	115000827	115005457	7	chrX	114959057	115006437
chr20	62917522	62919352	7	chr20	62916702	62918053
chrX	114959668	114961491	8	chrX	114959057	115006437
chr4	49182723	49183859	9	chr4	49085372	49342114

## Sheet: Table S3
Table S3 Genomic location of ESR1 binding sites relative to the number of shared datasets
	Number of shared datasets
	1	2	3	4	5	6	7	8	9	10	11	12	13	14	15
Genomic regions (N)
downstream	2939	542	265	151	82	65	40	27	21	22	12	9	3	5	3
exons	1980	415	189	106	62	47	29	19	8	8	5	3	0	2	1
intergenic	48110	9156	3724	2105	1349	852	642	416	283	276	176	135	86	44	19
introns	29009	5594	2381	1320	864	560	372	304	231	163	124	87	53	27	14
up & downstream	1583	321	173	83	51	34	18	18	19	13	7	3	1	0	0
upstream	4392	921	388	249	146	85	70	46	35	25	24	13	9	4	3
UTR	1951	447	195	114	66	49	27	29	10	10	10	8	3	3	1
Genomic regions (%)
downstream	3.26686	3.11566	3.62269	3.65795	3.12977	3.84161	3.3389	3.14319	3.45964	4.25532	3.35196	3.48837	1.93548	5.88235	7.31707
exons	2.20088	2.38561	2.58373	2.56783	2.36641	2.77778	2.4207	2.21187	1.31796	1.54739	1.39665	1.16279	0	2.35294	2.43902
intergenic	53.4769	52.6328	50.9091	50.9932	51.4885	50.3546	53.5893	48.4284	46.6227	53.3849	49.162	52.3256	55.4839	51.7647	46.3415
introns	32.2451	32.1568	32.5496	31.9767	32.9771	33.0969	31.0518	35.39	38.056	31.528	34.6369	33.7209	34.1935	31.7647	34.1463
up & downstream	1.75959	1.84525	2.365	2.01066	1.94656	2.00946	1.5025	2.09546	3.13015	2.51451	1.95531	1.16279	0.645161	0	0
upstream	4.88195	5.29432	5.30417	6.03198	5.57252	5.02364	5.84307	5.35506	5.76606	4.83559	6.70391	5.03876	5.80645	4.70588	7.31707
UTR	2.16865	2.56956	2.66576	2.76163	2.51908	2.89598	2.25376	3.37602	1.64745	1.93424	2.7933	3.10078	1.93548	3.52941	2.43902

## Sheet: Table S4
Table S4 Frequency of ESR1 binding sites possessing at least one JASPAR ESR1 motif (MA0112.2)
Number of shared datasets	Total number of ESR1 binding sites	Percentage of total ESR1 binding sites	Number possessing ESR1 motif	Percentage possessing ESR1 motif
1	89964	70.7303	12358	13.7366
2	17396	13.6769	3930	22.5914
3	7315	5.7511	1955	26.7259
4	4128	3.24546	1229	29.7723
5	2620	2.05986	823	31.4122
6	1692	1.33026	541	31.974
7	1198	0.941876	395	32.9716
8	859	0.675352	317	36.9034
9	607	0.477228	230	37.8913
10	517	0.406469	171	33.0754
11	358	0.281462	138	38.5475
12	258	0.202841	92	35.6589
13	155	0.121862	47	30.3226
14	85	0.0668276	42	49.4118
15	41	0.0322345	19	46.3415

## Sheet: Table S5
Table S5 ESR1 enrichment within genomic regions associated with diseases/traits (O/E = observed/expected)
study	Need		Carroll		Tsai		Hurtado		Hu		Gu		Stender		Hua		Joseph		Joseph		Joseph		Joseph		Schmidt		Welboren		Cicatiello
tissue	Breast		Breast		Breast		Breast		Breast		Breast		Breast		Breast		Breast		Breast		Uterus		Uterus		Breast		Breast		Breast
cell	ZR-75–1		MCF-7		MCF-7		MCF-7		MCF-7		MCF-7		MDA-MB-231		MCF-7		MCF-7		T47D		Ecc-1		Ishikawa		MCF-7		MCF-7		MCF-7
estradiol treatment time (hr)	16		0.75		6		0.75		0.75		6		0.75		0.75		0.75		0.75		0.75		0.75		0.75		1		0.75
	O/E	p	O/E	p	O/E	p	O/E	p	O/E	p	O/E	p	O/E	p	O/E	p	O/E	p	O/E	p	O/E	p	O/E	p	O/E	p	O/E	p	O/E	p
androgen levels	0	0.455	0.5613	0.9205	1.457	0.389	1.887	0.444	1.671	0.3188	7.46	0.0114	1.405	0.7439	1.571	0.3654	0.6776	0.7057	0.996	0.7075	1.01	0.9105	0.9638	0.8511	0.8491	0.6659	1.172	0.5903	1.447	0.4562
estradiol levels	2.309	0.1726	1.178	0.8917	1.203	0.4332	2.417	0.4418	0.4892	0.4494	0	1	1.506	0.9243	3.012	0.3264	1.309	0.8487	0	0.7633	0	0.7741	0	0.7859	1.487	0.9475	2.546	0.398	0.8323	0.8775
breast cancer	1.932	0.0016	4.155	0.0002	1.812	0.0034	6.054	0.0002	4.049	0.0002	7.66	0.0002	2.646	0.0026	4	0.0002	2.801	0.0028	5.243	0.0002	2.408	0.0222	2.348	0.0188	2.517	0.0002	2.672	0.0002	4.739	0.0002
coronary artery disease	0.7769	0.8101	1.918	0.0126	1.486	0.0028	2.526	0.0146	1.47	0.09739	1.009	0.9149	2.093	0.0038	1.259	0.475	1.672	0.008199	1.48	0.2302	1.183	0.6761	1.234	0.5553	1.628	0.0002	1.387	0.06759	1.855	0.0328
height	1.376	0.009799	1.721	0.0002	1.52	0.0002	1.953	0.005199	1.775	0.0002	1.874	0.0116	1.805	0.0002	1.415	0.06999	1.862	0.0002	1.687	0.0038	1.552	0.006399	1.309	0.1398	1.684	0.0002	1.619	0.0002	1.864	0.0004
male baldness	0.8246	0.7757	0.5828	0.7115	0.9471	0.7751	0.7178	0.9979	0.8282	0.8977	0.574	0.8063	0.3438	0.1902	0.5388	0.5933	0.478	0.2762	0.8238	0.9195	0.2313	0.2444	0.5397	0.6881	0.6379	0.2002	0.6234	0.28	0.3821	0.451
menopause	1.029	0.6975	1.301	0.4468	1.316	0.2032	0.5495	0.4688	0.8018	0.6405	0.8092	0.9913	0.7023	0.3592	0.6991	0.5947	0.7787	0.418	0.5423	0.4142	0.739	0.5775	0.6771	0.4416	0.9312	0.5101	0.9152	0.6499	0.349	0.1128
menarche	1.109	0.6825	1.404	0.267	1.192	0.3412	2.321	0.0432	1.262	0.5063	1.141	0.8179	1.451	0.3044	0.9949	0.9941	1.08	0.8479	1.244	0.7427	1.108	0.7383	1.339	0.4182	1.028	0.8235	1.299	0.1296	1.415	0.425
migraine	0.9573	0.8309	2.95	0.0438	1.007	0.9061	2.856	0.1558	1.474	0.394	0	0.7887	1.339	0.4884	1.725	0.38	1.301	0.4484	2.806	0.0446	0.6188	0.7023	1.395	0.5003	1.489	0.1038	0.8495	0.6407	1.398	0.4944
multiple sclerosis	1.002	0.9427	2.395	0.0005999	2.147	0.0002	2.268	0.0376	3.018	0.0002	5.425	0.0002	1.875	0.0174	2.64	0.0002	2.977	0.0002	1.815	0.08119	1.557	0.1724	1.559	0.154	2.202	0.0002	2.539	0.0002	3.304	0.0002
ovarian cancer	4.081	0.0012	1.373	0.5691	1.454	0.458	3.137	0.368	2.092	0.3406	2.108	0.3848	3.93	0.0256	0	0.5381	1.977	0.2408	1.142	0.7473	2.919	0.175	5.669	0.0164	1.813	0.1046	1.854	0.1984	0	0.5287
Parkinson's disease	1.508	0.7467	1.609	0.2552	1.593	0.2622	1.849	0.4316	1.139	0.9887	0.4621	0.5559	1.842	0.08099	0.9631	0.6033	1.892	0.08419	2.1	0.2254	0.5737	0.2108	0.7314	0.5471	1.684	0.005199	1.645	0.08819	1.158	0.9277
polycystic ovarian syndrome	1.359	0.3032	4.094	0.0016	2.586	0.0022	2.027	0.6115	2.94	0.06359	2.877	0.2204	0.4875	0.06019	5.82	0.0002	1.554	0.8723	1.683	0.5491	2.492	0.08359	2.66	0.09739	2.788	0.0002	1.44	0.7779	1.645	0.8109
prostate cancer	1.215	0.1188	2.642	0.0002	1.895	0.0002	3.486	0.0002	2.717	0.0002	3.15	0.005199	2.109	0.0036	2.496	0.0002	2.36	0.0002	2.149	0.0136	1.925	0.0224	2.04	0.008599	2.202	0.0002	1.892	0.0002	3.174	0.0002
sex hormone binding globulin levels	1.175	0.5381	0.4424	0.3344	1.132	0.9769	0.4618	0.5747	0.6254	0.4628	1.544	0.4044	0.7985	0.6111	1.084	0.8801	0.8827	0.7425	0.4666	0.5729	0.3414	0.1798	1.031	0.8171	0.8125	0.3164	1.168	0.7167	0.9105	0.9529
testicular cancer	0.4958	0.369	0.7831	0.7671	1.134	0.3136	1.703	0.3354	0.9827	0.7133	0.8544	0.8205	3.112	0.0046	0.6973	0.7219	1.17	0.4128	1.046	0.7061	2.073	0.1968	1.968	0.2634	1.636	0.0194	2.376	0.0024	1.115	0.4472

## Sheet: Table S6
Table S6 ESR1 enrichment within genomic regions associated with diseases/traits for central 200bps of each interval (O/E = observed/expected)
GWAS disease/trait	All ESR1		ESR1 in ≥3 datasets		ESR1 in ≥5 datasets		ESR1 in ≥8 datasets		ESR1 in ≥11 datasets
	O/E	p	O/E	p	O/E	p	O/E	p	O/E	p
androgen levels	1.113	0.7035	0.8696	0.9571	0.4109	0.7789	1.196	0.9923	3.841	0.3094
estradiol levels	1.84	0.2052	0.9626	0.7259	1.137	1	1.655	0.9379	0	1
breast cancer	1.738	0.0002	2.987	0.0002	3.837	0.0002	5.984	0.0002	7.685	0.0002
coronary artery disease	1.375	0.0002	1.69	0.0048	1.751	0.0252	2.039	0.05059	0.6547	0.7615
height	1.464	0.0002	1.684	0.0002	1.639	0.0009999	1.75	0.0044	2.43	0.0016
male baldness	0.8162	0.2902	0.4684	0.2404	0.5533	0.6443	0.537	1	1.724	0.5643
menopause	1.084	0.7403	0.9785	0.8985	0.6164	0.3658	0.673	0.7677	0.7203	1
menarche	1.101	0.4626	1.254	0.4244	1.354	0.399	1.725	0.2304	1.187	1
migraine	1.252	0.236	1.203	0.6933	2.084	0.1438	1.655	0.5743	0	1
multiple sclerosis	1.646	0.0002	2.32	0.0002	2.368	0.0002	2.788	0.0012	2.735	0.047
ovarian cancer	1.859	0.0028	2.166	0.213	2.985	0.1556	3.724	0.2446	0	1
Parkinson's disease	1.503	0.0012	1.614	0.1498	1.803	0.182	1.413	0.7377	1.945	0.7517
polycystic ovarian syndrome	1.766	0.0014	2.263	0.08359	1.734	0.6323	1.682	0.8247	2.701	0.5833
prostate cancer	1.689	0.0002	2.251	0.0002	2.44	0.0002	2.651	0.0018	4.766	0.0009999
sex hormone binding globulin levels	1.148	0.5471	0.8687	0.7057	0.5472	0.441	0.3983	0.7291	0	1
testicular cancer	1.487	0.0032	1.772	0.1086	0.5234	0.8655	0.7619	1	2.446	0.3104
DNase Uterus Ecc-1 estradiol	7.896	0.0002	12.52	0.0002	14.44	0.0002	17.79	0.0002	22.11	0.0002
DNase Uterus Ishikawa estradiol	7.722	0.0002	12.01	0.0002	13.98	0.0002	17.01	0.0002	20.45	0.0002
DNase CD4+ Th1 cells	4.79	0.0002	6.58	0.0002	6.62	0.0002	7.037	0.0002	6.805	0.0002
DNase Breast MCF7 estradiol	11.15	0.0002	20.2	0.0002	24.59	0.0002	29.47	0.0002	30.77	0.0002
DNase Breast T47D estradiol	7.134	0.0002	12.83	0.0002	15.71	0.0002	19.09	0.0002	21.12	0.0002
DNase Breast T47D	5.702	0.0002	9.454	0.0002	10.85	0.0002	12.45	0.0002	13.23	0.0002
DNase Prostate LNCaP	5.608	0.0002	9.167	0.0002	10.16	0.0002	11.49	0.0002	11.53	0.0002
DNase Vascular HUVEC	5.763	0.0002	8.245	0.0002	8.537	0.0002	8.626	0.0002	8.675	0.0002
DNase Brain Glioblastoma	7.287	0.0002	10.48	0.0002	10.9	0.0002	11.58	0.0002	11.73	0.0002
estradiol differentially expressed genes	1.703	0.0002	2.348	0.0002	2.73	0.0002	3.395	0.0002	3.836	0.0002

## Sheet: Table S7
Table S7 GWAS SNPs or those in LD (r^2≥0.8) within ESR1 binding sites
ESR1 binding site			GWAS SNP	SNP in LD	Number of shared datasets	Disease/trait	Motif p-value (relative to JASPAR ESR1 MA0112.2)	Sequence
chrom	start	stop
chr11	2232149	2232458	rs7127900	rs6579003	1	prostate cancer	7.91e-06	CCCTGGGGACACACTGCCCT
chr17	59474687	59516184	rs757608	rs758598	9	height	7.91e-06	CCAATAGGTCACCTTGCCAT
chr17	59474687	59516184	rs2079795	rs758598	9	height	7.91e-06	CCAATAGGTCACCTTGCCAT
chr17	59474687	59516184	rs757608	rs8064243	9	height	9.26e-06	GGCCCGGGGGAGGGTGGCCT
chr17	59474687	59516184	rs2079795	rs8064243	9	height	9.26e-06	GGCCCGGGGGAGGGTGGCCT
chr2	650205	651037	rs2947411	rs13386627	2	menarche	1.2e-05	GAGGAGGGTGACCAAGACCT
chr9	16911636	16911986	rs3814113	rs4445329	2	ovarian cancer	4.29e-05	GCTGAAGTTCAACATGCCCC
chr4	18023982	18024280	rs6830062	rs1380294	1	height	4.71e-05	CGCAAAGCGCAGCCTGAACC
chr4	18023982	18024280	rs6449353	rs1380294	1	height	4.71e-05	CGCAAAGCGCAGCCTGAACC
chr4	18023982	18024280	rs16896068	rs1380294	1	height	4.71e-05	CGCAAAGCGCAGCCTGAACC
chr2	648432	648848	rs2947411	rs4423631	1	menarche	9.67e-05	ATGCGGGGTCAGCATGGACT
chr12	49675956	49676620	rs10875943	rs10875943	1	prostate cancer	9.67e-05	TATCAAAATGAGCCTGACCC
chr10	80916662	80919231	rs7916441	rs779933	15	height
chr5	131713496	131715328	rs274546	rs274567	15	height
chr5	131713496	131715328	rs274546	rs274568	15	height
chr5	131713496	131715328	rs274546	rs274566	15	height
chr10	51546930	51548429	rs3123078	rs7075697	14	prostate cancer
chr2	238418099	238419754	rs7584330	rs2292879	14	prostate cancer
chr2	238418099	238419754	rs2292884	rs2292879	14	prostate cancer
chr3	150473479	150476262	rs6788895	rs79220446	14	breast cancer
chr11	77970063	77971955	rs10899489	rs1942352	13	menarche
chr11	77970063	77971955	rs10899489	rs2511156	13	menarche
chr11	77970063	77971955	rs10899489	rs2512537	13	menarche
chr11	77970063	77971955	rs10899489	rs2512535	13	menarche
chr17	43977997	43979295	rs2942168	rs1560310	11	Parkinson's disease
chr17	43977997	43979295	rs12373124	rs1560310	11	male baldness
chr19	2168540	2169804	rs12986413	rs12983458	11	height
chr2	218111635	218113364	rs2553026	rs2565688	11	height
chr5	176449535	176451240	rs365132	rs2456181	11	menopause, menarche
chr6	151936223	151938181	rs2046210	rs6929137	11	breast cancer
chr6	151953496	151956085	rs2046210	rs6900157	11	breast cancer
chr6	151953496	151956085	rs2046210	rs60705924	11	breast cancer
chr8	128811662	128814257	rs4410871	rs6990534	11	multiple sclerosis
chr9	95427802	95429230	rs9969804	rs6479427	11	height
chr9	95427802	95429230	rs9969804	rs9969804	11	height
chr10	104927474	104928978	rs17115100	rs12416331	10	Parkinson's disease
chr10	104927474	104928978	rs12413409	rs12416331	10	coronary artery disease
chr14	75535650	75537191	rs910316	rs175498	10	height
chr2	157037976	157039453	rs17188434	rs17188189	10	menarche
chr6	151978788	151980442	rs9383938	rs9397440	10	breast cancer
chr11	78022461	78023734	rs10899489	rs11237450	9	menarche
chr15	74232398	74233516	rs750460	rs12905253	9	height
chr17	59474687	59516184	rs757608	rs9892365	9	height
chr17	59474687	59516184	rs757608	rs882367	9	height
chr17	59474687	59516184	rs757608	rs1076392	9	height
chr17	59474687	59516184	rs757608	rs758599	9	height
chr17	59474687	59516184	rs757608	rs2079795	9	height
chr17	59474687	59516184	rs757608	rs757608	9	height
chr17	59474687	59516184	rs757608	rs740755	9	height
chr17	59474687	59516184	rs757608	rs7214743	9	height
chr17	59474687	59516184	rs757608	rs9905385	9	height
chr17	59474687	59516184	rs2079795	rs9892365	9	height
chr17	59474687	59516184	rs2079795	rs882367	9	height
chr17	59474687	59516184	rs2079795	rs758599	9	height
chr17	59474687	59516184	rs2079795	rs1076392	9	height
chr17	59474687	59516184	rs2079795	rs2079795	9	height
chr17	59474687	59516184	rs2079795	rs740755	9	height
chr17	59474687	59516184	rs2079795	rs9905385	9	height
chr17	59474687	59516184	rs2079795	rs7214743	9	height
chr17	59474687	59516184	rs2079795	rs757608	9	height
chr19	17358766	17360777	rs8170	rs35686037	9	breast cancer
chr3	50163912	50165801	rs6762477	rs2624848	9	menarche
chr1	109816706	109818231	rs646776	rs7528419	8	coronary artery disease
chr1	109816706	109818231	rs646776	rs12740374	8	coronary artery disease
chr1	109816706	109818231	rs646776	rs660240	8	coronary artery disease
chr1	109816706	109818231	rs599839	rs7528419	8	coronary artery disease
chr1	109816706	109818231	rs599839	rs12740374	8	coronary artery disease
chr1	109816706	109818231	rs599839	rs660240	8	coronary artery disease
chr1	109816706	109818231	rs12740374	rs7528419	8	coronary artery disease
chr1	109816706	109818231	rs12740374	rs660240	8	coronary artery disease
chr1	109816706	109818231	rs12740374	rs12740374	8	coronary artery disease
chr10	81101581	81103375	rs2145998	rs2105461	8	height
chr10	81101581	81103375	rs2145998	rs5015119	8	height
chr10	81101581	81103375	rs2145998	rs7086293	8	height
chr10	81101581	81103375	rs2145998	rs10762859	8	height
chr10	81118228	81119185	rs2145998	rs10824747	8	height
chr14	76001600	76003139	rs2300603	rs2359737	8	multiple sclerosis
chr2	238396699	238399316	rs7584330	rs6713555	8	prostate cancer
chr2	238396699	238399316	rs7584330	rs72620830	8	prostate cancer
chr2	238396699	238399316	rs7584330	rs880930	8	prostate cancer
chr2	238396699	238399316	rs7584330	rs880932	8	prostate cancer
chr2	238396699	238399316	rs7584330	rs6760842	8	prostate cancer
chr2	238396699	238399316	rs2292884	rs6760842	8	prostate cancer
chr2	242247577	242248913	rs12694997	rs71430325	8	height
chr2	242247577	242248913	rs12694997	rs11680983	8	height
chr5	131706518	131707793	rs274546	rs2631361	8	height
chr5	131706518	131707793	rs274546	rs2631363	8	height
chr5	131706518	131707793	rs274546	rs2569266	8	height
chr8	129179716	129181480	rs2019960	rs34746976	8	multiple sclerosis
chr8	129179716	129181480	rs2019960	rs7830477	8	multiple sclerosis
chr8	129179716	129181480	rs2019960	rs36099148	8	multiple sclerosis
chr8	129179716	129181480	rs2019960	rs1995218	8	multiple sclerosis
chr16	53809136	53810231	rs9939609	rs1121980	7	menarche
chr2	43646937	43649267	rs13429458	rs72613900	7	polycystic ovarian syndrome
chr3	13555060	13556390	rs2597513	rs2597513	7	height
chr5	133846304	133848375	rs13187289	rs6889951	7	menarche
chr5	4028198	4029870	rs11748327	rs11748327	7	coronary artery disease
chr6	96897765	96899206	rs11757063	rs12190507	7	migraine
chr6	96897765	96899206	rs11757063	rs28623445	7	migraine
chr6	96897765	96899206	rs11757063	rs34826652	7	migraine
chr6	96897765	96899206	rs11757063	rs12190508	7	migraine
chr7	2870096	2871494	rs798489	rs1182187	7	height
chr7	2870096	2871494	rs1182188	rs1182187	7	height
chr9	110892793	110894162	rs865686	rs659713	7	breast cancer
chr9	110892793	110894162	rs865686	rs7862747	7	breast cancer
chr9	110892793	110894162	rs865686	rs628931	7	breast cancer
chr10	44754372	44755517	rs501120	rs579058	6	coronary artery disease
chr10	44754372	44755517	rs501120	rs622956	6	coronary artery disease
chr10	44754372	44755517	rs501120	rs915083	6	coronary artery disease
chr10	44754372	44755517	rs501120	rs554568	6	coronary artery disease
chr10	44754372	44755517	rs501120	rs554565	6	coronary artery disease
chr10	51530758	51531997	rs3123078	rs4486572	6	prostate cancer
chr10	44754372	44755517	rs1746048	rs579058	6	coronary artery disease
chr10	44754372	44755517	rs1746048	rs915083	6	coronary artery disease
chr10	44754372	44755517	rs1746048	rs622956	6	coronary artery disease
chr10	44754372	44755517	rs1746048	rs554568	6	coronary artery disease
chr10	44754372	44755517	rs1746048	rs554565	6	coronary artery disease
chr11	12705018	12706940	rs7926971	rs10765987	6	height
chr17	57928131	57931557	rs180515	rs1292067	6	multiple sclerosis
chr2	238395404	238396429	rs7584330	rs67071074	6	prostate cancer
chr2	238395404	238396429	rs7584330	rs58057291	6	prostate cancer
chr2	238395404	238396429	rs2292884	rs67071074	6	prostate cancer
chr2	238395404	238396429	rs2292884	rs58057291	6	prostate cancer
chr6	12926385	12927907	rs1332844	rs12526453	6	coronary artery disease
chr6	12926385	12927907	rs1332844	rs4714990	6	coronary artery disease
chr6	12926385	12927907	rs12526453	rs12526453	6	coronary artery disease
chr6	12926385	12927907	rs12526453	rs4714990	6	coronary artery disease
chr9	22103728	22104858	rs944797	rs1333042	6	coronary artery disease
chr9	133463587	133464718	rs7466269	rs7466269	6	height
chr9	22103728	22104858	rs4977574	rs1333042	6	coronary artery disease
chr9	22103728	22104858	rs1333049	rs1333042	6	coronary artery disease
chr9	22103728	22104858	rs1333048	rs1333042	6	coronary artery disease
chr9	22103728	22104858	rs10757278	rs1333042	6	coronary artery disease
chr9	22103728	22104858	rs10757274	rs1333042	6	coronary artery disease
chr1	41706927	41707838	rs6686842	rs12125555	5	height
chr1	177881983	177883155	rs633715	rs585944	5	menarche
chr10	12923362	12924553	rs7909670	rs963336	5	height
chr10	44740202	44740876	rs501120	rs498810	5	coronary artery disease
chr10	81105464	81106494	rs2145998	rs4246944	5	height
chr10	81105464	81106494	rs2145998	rs4980063	5	height
chr10	44740202	44740876	rs1746048	rs498810	5	coronary artery disease
chr12	53299888	53301540	rs902774	rs55958994	5	prostate cancer
chr14	76013660	76014498	rs2300603	rs34695601	5	multiple sclerosis
chr14	61094617	61096313	rs2093210	rs35155027	5	height
chr15	72461386	72462524	rs12902421	rs34815962	5	height
chr16	67478933	67479840	rs3729639	rs117439704	5	coronary artery disease
chr17	45579106	45580238	rs8070463	rs62076549	5	multiple sclerosis
chr2	238390732	238392800	rs7584330	rs7581882	5	prostate cancer
chr2	43357622	43359023	rs12466022	rs62135410	5	multiple sclerosis
chr2	43357622	43359023	rs12466022	rs12613605	5	multiple sclerosis
chr3	141145406	141146393	rs9825379	rs6802753	5	height
chr3	138117877	138119205	rs9818870	rs9872754	5	coronary artery disease
chr3	49639356	49640032	rs7617480	rs1491983	5	menarche
chr3	138117877	138119205	rs2306374	rs9872754	5	coronary artery disease
chr4	95586632	95587967	rs17021918	rs1043848	5	prostate cancer
chr6	35261094	35261894	rs6457821	rs7765510	5	height
chr6	35370058	35371095	rs6457821	rs76254341	5	height
chr7	97792425	97793796	rs6465657	rs17435847	5	prostate cancer
chr8	128382906	128384098	rs1562430	rs7815245	5	breast cancer
chr8	129566802	129567799	rs10088218	rs6651252	5	ovarian cancer
chr8	129566802	129567799	rs10088218	rs6651253	5	ovarian cancer
chr8	129566802	129567799	rs10088218	rs57593539	5	ovarian cancer
chrX	66744386	66745527	rs6625163	rs5964602	5	male baldness
chrX	66744386	66745527	rs2497938	rs5964602	5	male baldness
chr1	26730643	26731537	rs7532866	rs7517224	4	height
chr1	26730643	26731537	rs7532866	rs7520137	4	height
chr1	218609697	218611099	rs6684205	rs6684205	4	height
chr1	218609697	218611099	rs6684205	rs1418553	4	height
chr1	2055441	2056032	rs425277	rs74747369	4	height
chr1	176792013	176792880	rs1325598	rs1325598	4	height
chr10	123340347	123341111	rs2981582	rs11599804	4	breast cancer
chr10	123340347	123341111	rs2981579	rs11599804	4	breast cancer
chr10	123340347	123341111	rs2981575	rs11599804	4	breast cancer
chr10	81115301	81116091	rs2145998	rs12780295	4	height
chr10	123340347	123341111	rs1219648	rs11599804	4	breast cancer
chr10	51548598	51549514	rs10993994	rs10993994	4	prostate cancer
chr11	65259043	65259919	rs3782089	rs1194337	4	height
chr12	58164878	58165498	rs703842	rs10877013	4	multiple sclerosis
chr14	75590521	75591085	rs910316	rs175449	4	height
chr14	75590521	75591085	rs910316	rs8017642	4	height
chr14	75590521	75591085	rs910316	rs175448	4	height
chr15	89867939	89868800	rs2307449	rs12899409	4	menopause
chr15	70028352	70029162	rs10152591	rs71393463	4	height
chr16	53802320	53802933	rs9939609	rs11642015	4	menarche
chr16	52598585	52599649	rs4784227	rs4784227	4	breast cancer
chr16	52598585	52599649	rs3803662	rs4784227	4	breast cancer
chr17	17710425	17711892	rs11868035	rs4925114	4	Parkinson's disease
chr2	242224485	242225394	rs12694997	rs10205490	4	height
chr22	33056163	33056597	rs4821083	rs4820088	4	height
chr22	33056163	33056597	rs4821083	rs4821083	4	height
chr22	33056163	33056597	rs4821083	rs2005639	4	height
chr22	33056163	33056597	rs4821083	rs2413142	4	height
chr3	27356199	27357219	rs4973768	rs616820	4	breast cancer
chr3	13567595	13568505	rs2597513	rs2731347	4	height
chr3	13567595	13568505	rs2597513	rs2597522	4	height
chr5	4079400	4080690	rs11748327	rs2047074	4	coronary artery disease
chr6	33556851	33557741	rs210138	rs375555	4	testicular cancer
chr7	2796784	2797667	rs798489	rs798495	4	height
chr7	97715170	97716318	rs6465657	rs10464490	4	prostate cancer
chr7	23475203	23475763	rs12534093	rs13233614	4	height
chr7	2796784	2797667	rs1182188	rs798495	4	height
chr8	128354325	128355444	rs1562430	rs10098985	4	breast cancer
chr9	139121288	139122282	rs7849585	rs12338076	4	height
chr9	139121288	139122282	rs12338076	rs12338076	4	height
chr10	101802989	101803562	rs11599750	rs4295981	3	height
chr10	123029935	123030360	rs11199874	rs11199869	3	prostate cancer
chr11	66827050	66828239	rs7112925	rs11602157	3	height
chr11	30381651	30382967	rs12294104	rs12294104	3	menopause
chr12	28355361	28356257	rs2638953	rs77696326	3	height
chr12	28355361	28356257	rs2638953	rs11612143	3	height
chr12	28355361	28356257	rs2638953	rs11609999	3	height
chr12	28355361	28356257	rs2638953	rs11610011	3	height
chr12	28355361	28356257	rs2638953	rs11049453	3	height
chr12	123636408	123637027	rs11830103	rs1790108	3	height
chr14	100127108	100127948	rs2895811	rs4624107	3	coronary artery disease
chr15	75742721	75743531	rs4886707	rs11637068	3	height
chr15	75844914	75845569	rs4886707	rs7163907	3	height
chr17	61846844	61848306	rs2665838	rs78172786	3	height
chr17	17714787	17715896	rs11868035	rs2297508	3	Parkinson's disease
chr17	17714787	17715896	rs11868035	rs11868035	3	Parkinson's disease
chr17	61846844	61848306	rs11658329	rs78172786	3	height
chr17	43549520	43550247	rs11012	rs117416018	3	Parkinson's disease
chr17	43549520	43550247	rs11012	rs118135967	3	Parkinson's disease
chr19	2176050	2176762	rs12986413	rs12459350	3	height
chr19	2176050	2176762	rs12982744	rs11880992	3	height
chr20	52444300	52446962	rs6022786	rs6013809	3	polycystic ovarian syndrome
chr3	150488189	150489122	rs6788895	rs79709238	3	breast cancer
chr3	150488189	150489122	rs6788895	rs41372346	3	breast cancer
chr3	134205998	134206799	rs10935120	rs9854299	3	height
chr3	134205998	134206799	rs10935120	rs3932818	3	height
chr3	134205998	134206799	rs10935120	rs6799110	3	height
chr4	5367453	5368596	rs7697839	rs7697839	3	coronary artery disease
chr4	5367453	5368596	rs7673097	rs7672685	3	coronary artery disease
chr4	5367453	5368596	rs7673097	rs28520923	3	coronary artery disease
chr4	5367453	5368596	rs7673097	rs6850623	3	coronary artery disease
chr4	5367453	5368596	rs7673097	rs7656405	3	coronary artery disease
chr4	5367453	5368596	rs7673097	rs7673097	3	coronary artery disease
chr4	5367453	5368596	rs7673097	rs7674225	3	coronary artery disease
chr4	5367453	5368596	rs7673097	rs7673861	3	coronary artery disease
chr5	172989918	172990707	rs889014	rs13183901	3	height
chr5	141675521	141675975	rs4624820	rs10477170	3	testicular cancer
chr5	141675521	141675975	rs4624820	rs10477171	3	testicular cancer
chr5	54916649	54917823	rs11958779	rs6450323	3	height
chr6	151985121	151986333	rs9383938	rs78517863	3	breast cancer
chr6	151985121	151986333	rs9383938	rs9397442	3	breast cancer
chr6	142700807	142701223	rs7763064	rs6909857	3	height
chr6	142700807	142701223	rs6570507	rs6909857	3	height
chr6	35467486	35468083	rs6457821	rs41270076	3	height
chr6	142700807	142701223	rs4896582	rs6909857	3	height
chr6	142700807	142701223	rs3748069	rs6909857	3	height
chr6	31354821	31355165	rs13437082	rs13437088	3	height
chr7	97989722	97990608	rs3779195	rs3779196	3	sex hormone binding globulin levels
chr8	128410179	128411054	rs6983267	rs12682374	3	prostate cancer
chr8	128814294	128815778	rs4410871	rs4410871	3	multiple sclerosis
chr9	98261790	98262846	rs10512248	rs28629854	3	height
chr1	205752762	205753512	rs947211	rs1772156	2	Parkinson's disease
chr1	205752762	205753512	rs947211	rs885224	2	Parkinson's disease
chr1	184020452	184021126	rs2274432	rs2274432	2	height
chr1	56986826	56987420	rs17114036	rs72664335	2	coronary artery disease
chr1	184020452	184021126	rs1046934	rs2274432	2	height
chr1	2520226	2520829	rs4648356	rs6701238	2	multiple sclerosis
chr10	44756885	44757219	rs501120	rs604674	2	coronary artery disease
chr10	44756885	44757219	rs501120	rs518594	2	coronary artery disease
chr10	44756885	44757219	rs1746048	rs604674	2	coronary artery disease
chr10	44756885	44757219	rs1746048	rs518594	2	coronary artery disease
chr11	48109778	48110241	rs10838801	rs7479361	2	height
chr11	48109778	48110241	rs10838801	rs2904315	2	height
chr11	60829478	60830086	rs650258	rs175120	2	multiple sclerosis
chr14	100112244	100112864	rs2895811	rs12431602	2	coronary artery disease
chr15	100787345	100787805	rs4533267	rs4246312	2	height
chr16	53813934	53814388	rs9939609	rs9972653	2	menarche
chr16	14394386	14395051	rs1659127	rs181766	2	height, menarche
chr17	40513862	40514561	rs744166	rs744166	2	multiple sclerosis
chr17	43980000	43981056	rs2942168	rs1984937	2	Parkinson's disease
chr17	61919538	61920482	rs2854160	rs2665799	2	height
chr17	61919538	61920482	rs2665838	rs28463311	2	height
chr17	43980000	43981056	rs12373124	rs1984937	2	male baldness
chr17	61919538	61920482	rs11658329	rs28463311	2	height
chr17	43474659	43475065	rs11012	rs115440134	2	Parkinson's disease
chr17	43517231	43517909	rs11012	rs117276814	2	Parkinson's disease
chr2	233076876	233077239	rs7571816	rs7571816	2	height
chr2	219930133	219930560	rs6724465	rs17655003	2	height
chr2	56066166	56067545	rs3791679	rs4146921	2	height
chr2	56066166	56067545	rs3791679	rs4146922	2	height
chr2	56066166	56067545	rs3791675	rs4146922	2	height
chr2	56066166	56067545	rs3791675	rs4146921	2	height
chr2	650205	651037	rs2947411	rs13386517	2	menarche
chr2	650205	651037	rs2947411	rs13401686	2	menarche
chr2	650205	651037	rs2947411	rs4613321	2	menarche
chr2	650205	651037	rs2947411	rs13386964	2	menarche
chr2	650205	651037	rs2947411	rs13405307	2	menarche
chr2	650205	651037	rs2947411	rs13387090	2	menarche
chr2	650205	651037	rs2947411	rs13387091	2	menarche
chr2	650205	651037	rs2947411	rs2867109	2	menarche
chr2	238412192	238412582	rs2292884	rs1463795	2	prostate cancer
chr2	238447004	238447799	rs2292884	rs13425580	2	prostate cancer
chr2	112740937	112741531	rs17174870	rs77290039	2	multiple sclerosis
chr2	217920338	217920800	rs13387042	rs4442975	2	breast cancer
chr2	219930133	219930560	rs12470505	rs17655003	2	height
chr2	231087802	231088174	rs10201872	rs13384787	2	multiple sclerosis
chr2	85742121	85742861	rs10187424	rs2166529	2	prostate cancer
chr2	85742121	85742861	rs10187424	rs2886722	2	prostate cancer
chr20	52789601	52791512	rs2248359	rs2248137	2	multiple sclerosis
chr3	141128291	141130232	rs9825379	rs55750762	2	height
chr3	150464664	150465588	rs6788895	rs73008905	2	breast cancer
chr3	150464664	150465588	rs6788895	rs73008903	2	breast cancer
chr3	150468973	150470299	rs6788895	rs73010930	2	breast cancer
chr3	129035017	129035707	rs6439167	rs4073154	2	height
chr3	121699204	121699614	rs4285028	rs2332033	2	multiple sclerosis
chr3	121699204	121699614	rs4285028	rs2877560	2	multiple sclerosis
chr4	912225	913389	rs11248060	rs62297087	2	Parkinson's disease
chr4	912225	913389	rs11248051	rs62297087	2	Parkinson's disease
chr5	44694256	44694681	rs4415084	rs12515012	2	breast cancer
chr5	176432642	176433321	rs365132	rs353491	2	menopause, menarche
chr5	176432642	176433321	rs365132	rs353490	2	menopause, menarche
chr5	35851981	35852851	rs6897932	rs6890853	2	multiple sclerosis
chr6	35360302	35361168	rs6457821	rs77790729	2	height
chr6	35361761	35362450	rs6457821	rs11962521	2	height
chr6	33662160	33662691	rs4711336	rs3227	2	height
chr6	33681995	33682595	rs4711336	rs9394163	2	height
chr6	33681995	33682595	rs4711336	rs9380375	2	height
chr6	33681995	33682595	rs4711336	rs9368773	2	height
chr6	29690174	29690842	rs2523393	rs3998799	2	multiple sclerosis
chr6	41549172	41550537	rs1983891	rs114829430	2	prostate cancer
chr6	135844195	135844717	rs11154801	rs9399148	2	multiple sclerosis
chr7	2885488	2885881	rs1182188	rs1636254	2	height
chr9	22084217	22085274	rs944797	rs1537370	2	coronary artery disease
chr9	22084217	22085274	rs4977574	rs1537370	2	coronary artery disease
chr9	16911636	16911986	rs3814113	rs10465044	2	ovarian cancer
chr9	16911636	16911986	rs3814113	rs4366169	2	ovarian cancer
chr9	22084217	22085274	rs1333049	rs1537370	2	coronary artery disease
chr9	22084217	22085274	rs1333048	rs1537370	2	coronary artery disease
chr9	22084217	22085274	rs10757278	rs1537370	2	coronary artery disease
chr9	22084217	22085274	rs10757274	rs1537370	2	coronary artery disease
chr1	205744138	205745041	rs947211	rs823144	1	Parkinson's disease
chr1	218596157	218597606	rs6684205	rs6657275	1	height
chr1	218596157	218597606	rs6684205	rs6668651	1	height
chr1	218596157	218597606	rs6684205	rs6671370	1	height
chr1	218596157	218597606	rs6684205	rs12048049	1	height
chr1	177863900	177864613	rs633715	rs1336780	1	menarche
chr1	25050151	25050785	rs4601530	rs4024244	1	height
chr1	17313584	17313847	rs2284746	rs761421	1	height
chr1	227954920	227955574	rs1390401	rs11580196	1	height
chr1	11032917	11033382	rs12565727	rs72644043	1	male baldness
chr1	11032917	11033382	rs12565727	rs12565727	1	male baldness
chr1	219739383	219740770	rs11118346	rs17544942	1	height
chr1	219739383	219740770	rs11118346	rs4428898	1	height
chr1	227954920	227955574	rs10799445	rs11580196	1	height
chr1	227954920	227955574	rs10799445	rs10916204	1	height
chr1	10277223	10277714	rs10492972	rs11121531	1	multiple sclerosis
chr1	10277223	10277714	rs10492972	rs10864448	1	multiple sclerosis
chr1	2507253	2507514	rs4648356	rs4310388	1	multiple sclerosis
chr1	200929024	200929921	rs7522462	rs6427868	1	multiple sclerosis
chr10	94471562	94471641	rs7923837	rs4933736	1	multiple sclerosis
chr10	80923985	80924419	rs7916441	rs1769756	1	height
chr10	80923985	80924419	rs7916441	rs77637782	1	height
chr10	65094837	65095090	rs7910927	rs10740116	1	sex hormone binding globulin levels
chr10	65094837	65095090	rs7910927	rs10740115	1	sex hormone binding globulin levels
chr10	65320370	65321497	rs7910927	rs12245149	1	sex hormone binding globulin levels
chr10	65320370	65321497	rs7910927	rs12245367	1	sex hormone binding globulin levels
chr10	80846650	80846964	rs704010	rs1250003	1	breast cancer
chr10	44756068	44756391	rs501120	rs607760	1	coronary artery disease
chr10	44760396	44760802	rs501120	rs479596	1	coronary artery disease
chr10	44763621	44764365	rs501120	rs493874	1	coronary artery disease
chr10	44774026	44774278	rs501120	rs1746047	1	coronary artery disease
chr10	123332241	123332669	rs3750817	rs3750817	1	breast cancer
chr10	51497689	51498257	rs3123078	rs11004415	1	prostate cancer
chr10	51497689	51498257	rs3123078	rs11004409	1	prostate cancer
chr10	51503491	51503856	rs3123078	rs2611471	1	prostate cancer
chr10	51504520	51504923	rs3123078	rs2337711	1	prostate cancer
chr10	51504520	51504923	rs3123078	rs2012677	1	prostate cancer
chr10	51542999	51543355	rs3123078	rs4631830	1	prostate cancer
chr10	51542999	51543355	rs3123078	rs7070301	1	prostate cancer
chr10	81107004	81107626	rs2145998	rs2233713	1	height
chr10	44756068	44756391	rs1746048	rs607760	1	coronary artery disease
chr10	44760396	44760802	rs1746048	rs479596	1	coronary artery disease
chr10	44763621	44764365	rs1746048	rs493874	1	coronary artery disease
chr10	44774026	44774278	rs1746048	rs1746047	1	coronary artery disease
chr10	104857179	104857790	rs17115100	rs11191555	1	Parkinson's disease
chr10	104857179	104857790	rs12413409	rs11191555	1	coronary artery disease
chr10	64275192	64275965	rs10995190	rs4746419	1	breast cancer
chr10	65320370	65321497	rs10822184	rs12245149	1	androgen
chr10	65320370	65321497	rs10822184	rs12245367	1	androgen
chr11	2232149	2232458	rs7127900	rs7123180	1	prostate cancer
chr11	2232149	2232458	rs7127900	rs6579002	1	prostate cancer
chr11	2232149	2232458	rs7127900	rs7123312	1	prostate cancer
chr11	2232149	2232458	rs7127900	rs7123299	1	prostate cancer
chr11	2232149	2232458	rs7127900	rs7123418	1	prostate cancer
chr11	2234083	2234362	rs7127900	rs11043143	1	prostate cancer
chr11	60767903	60768145	rs17824933	rs12791045	1	multiple sclerosis
chr11	60767903	60768145	rs17824933	rs12797044	1	multiple sclerosis
chr11	46006004	46006642	rs16938437	rs55945697	1	menarche
chr11	30362738	30363103	rs12294104	rs7926666	1	menopause
chr11	77931814	77932461	rs10899489	rs1006441	1	menarche
chr11	77963064	77963220	rs10899489	rs731600	1	menarche
chr11	78046983	78047580	rs10899489	rs114142124	1	menarche
chr12	53294446	53294788	rs902774	rs56095813	1	prostate cancer
chr12	58144482	58145756	rs703842	rs2069502	1	multiple sclerosis
chr12	58187731	58188006	rs703842	rs11172342	1	multiple sclerosis
chr12	11889739	11892532	rs2856321	rs2856344	1	height
chr12	11889739	11892532	rs2856321	rs12369491	1	height
chr12	11889739	11892532	rs2856321	rs2724645	1	height
chr12	28612215	28613131	rs2638953	rs11049628	1	height
chr12	28612215	28613131	rs2638953	rs11049627	1	height
chr12	28612215	28613131	rs2638953	rs11049629	1	height
chr12	28665344	28666107	rs2638953	rs11049685	1	height
chr12	28665344	28666107	rs2638953	rs11049684	1	height
chr12	66272305	66272757	rs2272046	rs7973574	1	polycystic ovarian syndrome
chr12	56694169	56695200	rs2066807	rs2695789	1	height
chr12	56694169	56695200	rs2066807	rs78149779	1	height
chr12	56701843	56702401	rs2066807	rs773664	1	height
chr12	56701843	56702401	rs2066807	rs79750959	1	height
chr12	6446807	6447123	rs1800693	rs4149580	1	multiple sclerosis
chr12	6446807	6447123	rs1800693	rs4149581	1	multiple sclerosis
chr12	131576183	131576597	rs1569019	rs1569019	1	height
chr12	131576183	131576597	rs1569019	rs1976930	1	height
chr12	40620573	40620852	rs1491942	rs1491942	1	Parkinson's disease
chr12	123889785	123890348	rs11830103	rs28576953	1	height
chr12	104310641	104310865	rs1165669	rs1866072	1	coronary artery disease
chr12	104310641	104310865	rs1165668	rs1866072	1	coronary artery disease
chr12	94101491	94102854	rs10859563	rs9308296	1	height
chr12	94153672	94153904	rs10859563	rs4343069	1	height
chr14	75592459	75592568	rs910316	rs4903284	1	height
chr14	69253066	69253441	rs4902647	rs12434551	1	multiple sclerosis
chr14	69253066	69253441	rs4902647	rs11158763	1	multiple sclerosis
chr14	69254073	69254340	rs4902647	rs4902647	1	multiple sclerosis
chr14	68727278	68727543	rs3784099	rs1957569	1	breast cancer
chr14	68740910	68741188	rs3784099	rs7148882	1	breast cancer
chr14	68776154	68776414	rs1570106	rs8003738	1	height
chr15	74220575	74220876	rs750460	rs8023330	1	height
chr15	74226608	74227020	rs750460	rs4337252	1	height
chr15	74226608	74227020	rs750460	rs2028386	1	height
chr15	75628791	75629072	rs4886707	rs3809547	1	height
chr15	75812050	75812587	rs4886707	rs28610581	1	height
chr15	84570537	84570741	rs4842838	rs1471552	1	height
chr15	100784770	100785648	rs4533267	rs35044117	1	height
chr15	100784770	100785648	rs4533267	rs59345658	1	height
chr15	89787509	89788007	rs2307449	rs62020316	1	menopause
chr15	89874971	89875224	rs2307449	rs2238297	1	menopause
chr15	89878139	89878433	rs2307449	rs2856268	1	menopause
chr15	51580907	51581351	rs16964211	rs28757122	1	height
chr15	72116044	72117333	rs12902421	rs34846563	1	height
chr15	84570537	84570741	rs11259936	rs1471552	1	height
chr15	84570537	84570741	rs10906982	rs1471552	1	height
chr16	67207790	67208699	rs3729639	rs2233455	1	coronary artery disease
chr16	67241240	67241697	rs3729639	rs12051249	1	coronary artery disease
chr16	67241240	67241697	rs3729639	rs12051247	1	coronary artery disease
chr16	67241240	67241697	rs3729639	rs73588903	1	coronary artery disease
chr16	1074890	1075998	rs2744148	rs416055	1	multiple sclerosis
chr16	1074890	1075998	rs2744148	rs2473158	1	multiple sclerosis
chr16	782346	783057	rs11648796	rs2071951	1	height
chr16	11942737	11943058	rs10852344	rs11645213	1	menopause
chr17	43905472	43905919	rs8070723	rs17763086	1	Parkinson's disease
chr17	43996824	43997431	rs8070723	rs17649641	1	Parkinson's disease
chr17	44051986	44052331	rs8070723	rs17572361	1	Parkinson's disease
chr17	7537474	7538048	rs727428	rs727428	1	androgen, sex hormone binding globulin levels
chr17	46975272	46976064	rs46522	rs318096	1	coronary artery disease
chr17	43905472	43905919	rs393152	rs17763086	1	Parkinson's disease
chr17	43996824	43997431	rs393152	rs17649641	1	Parkinson's disease
chr17	44051986	44052331	rs393152	rs17572361	1	Parkinson's disease
chr17	43780678	43780989	rs2942168	rs17762308	1	Parkinson's disease
chr17	43905472	43905919	rs2942168	rs17763086	1	Parkinson's disease
chr17	43979654	43979944	rs2942168	rs2099151	1	Parkinson's disease
chr17	43996824	43997431	rs2942168	rs17649641	1	Parkinson's disease
chr17	44051986	44052331	rs2942168	rs17572361	1	Parkinson's disease
chr17	44051986	44052331	rs2942168	rs17651243	1	Parkinson's disease
chr17	44187084	44187330	rs2942168	rs9303525	1	Parkinson's disease
chr17	61912264	61912520	rs2854160	rs2584621	1	height
chr17	61961524	61962251	rs2854160	rs2727313	1	height
chr17	61701646	61703013	rs2665838	rs16947005	1	height
chr17	61763367	61763951	rs2665838	rs9912904	1	height
chr17	61794123	61794831	rs2665838	rs55674647	1	height
chr17	44338007	44338371	rs199533	rs117930570	1	Parkinson's disease
chr17	44338007	44338371	rs199533	rs117683140	1	Parkinson's disease
chr17	44338007	44338371	rs199533	rs117988306	1	Parkinson's disease
chr17	44357236	44357495	rs199533	rs113368243	1	Parkinson's disease
chr17	44357236	44357495	rs199533	rs112773568	1	Parkinson's disease
chr17	44357236	44357495	rs199533	rs113377745	1	Parkinson's disease
chr17	44357236	44357495	rs199533	rs111693597	1	Parkinson's disease
chr17	44357236	44357495	rs199533	rs112254607	1	Parkinson's disease
chr17	44357236	44357495	rs199515	rs111693597	1	Parkinson's disease
chr17	44357236	44357495	rs199515	rs112773568	1	Parkinson's disease
chr17	43780678	43780989	rs12373124	rs17762308	1	male baldness
chr17	43905472	43905919	rs12373124	rs17763086	1	male baldness
chr17	43979654	43979944	rs12373124	rs2099151	1	male baldness
chr17	43996824	43997431	rs12373124	rs17649641	1	male baldness
chr17	44051986	44052331	rs12373124	rs17572361	1	male baldness
chr17	44051986	44052331	rs12373124	rs17651243	1	male baldness
chr17	44357236	44357495	rs12373124	rs17588637	1	male baldness
chr17	44357236	44357495	rs12373124	rs17665188	1	male baldness
chr17	43905472	43905919	rs12185268	rs17763086	1	Parkinson's disease
chr17	43996824	43997431	rs12185268	rs17649641	1	Parkinson's disease
chr17	44051986	44052331	rs12185268	rs17572361	1	Parkinson's disease
chr17	7527177	7527760	rs12150660	rs62059836	1	androgen, sex hormone binding globulin levels
chr17	61701646	61703013	rs11658329	rs16947005	1	height
chr17	61763367	61763951	rs11658329	rs9912904	1	height
chr17	61794123	61794831	rs11658329	rs55674647	1	height
chr17	43508399	43508935	rs11012	rs117219577	1	Parkinson's disease
chr18	46919083	46919646	rs9967417	rs72912553	1	height
chr18	46974223	46974496	rs9967417	rs6417103	1	height
chr18	44746730	44746931	rs1398217	rs2247777	1	menarche
chr19	17357979	17358326	rs8170	rs73012590	1	breast cancer
chr19	17357979	17358326	rs8170	rs34963425	1	breast cancer
chr19	38740427	38740943	rs8102476	rs12981216	1	prostate cancer
chr19	3422116	3422776	rs7507204	rs62125968	1	height
chr19	2171348	2171660	rs12986413	rs1015670	1	height
chr19	2161999	2162200	rs12982744	rs35049177	1	height
chr19	2171348	2171660	rs12982744	rs1015670	1	height
chr19	55816469	55817310	rs1172822	rs1172821	1	menopause, menarche
chr19	11091874	11092458	rs11669133	rs11669133	1	coronary artery disease
chr19	11091874	11092458	rs11669133	rs11670256	1	coronary artery disease
chr19	55816469	55817310	rs11668344	rs1172821	1	menopause
chr19	11167959	11168392	rs1122608	rs3786728	1	coronary artery disease
chr2	648432	648848	rs2947411	rs4452188	1	menarche
chr2	27702978	27704009	rs2303369	rs1260345	1	menopause
chr2	157147424	157147666	rs17188434	rs56273981	1	menarche
chr2	242212875	242213205	rs12694997	rs11693230	1	height
chr2	242340308	242340603	rs12694997	rs6746127	1	height
chr2	242406694	242407314	rs12694997	rs13026988	1	height
chr20	33926341	33927146	rs6088813	rs2425066	1	height
chr20	33926341	33927146	rs6060373	rs2425066	1	height
chr20	33926341	33927146	rs6060369	rs2425066	1	height
chr20	22017088	22017549	rs6047844	rs201576	1	male baldness
chr20	22026210	22027404	rs6047844	rs201585	1	male baldness
chr20	33926341	33927146	rs143384	rs2425066	1	height
chr20	22017088	22017549	rs1160312	rs201576	1	male baldness
chr20	22026210	22027404	rs1160312	rs201585	1	male baldness
chr22	22151270	22151470	rs2283792	rs5999550	1	multiple sclerosis
chr22	22187733	22188104	rs2283792	rs5999750	1	multiple sclerosis
chr3	136203274	136204051	rs9844666	rs28718456	1	height
chr3	136351645	136351953	rs9844666	rs71336069	1	height
chr3	56688137	56688453	rs9835332	rs10049468	1	height
chr3	105554433	105554706	rs9657904	rs7651784	1	multiple sclerosis
chr3	101748596	101748943	rs771767	rs771767	1	multiple sclerosis
chr3	101748596	101748943	rs771767	rs4683959	1	multiple sclerosis
chr3	171949400	171949684	rs7652177	rs13077747	1	height
chr3	86757792	86758059	rs7642134	rs1837002	1	menarche
chr3	150479691	150480446	rs6788895	rs1444197	1	breast cancer
chr3	49902008	49902312	rs6762477	rs2883059	1	menarche
chr3	49914284	49914587	rs6762477	rs11712056	1	menarche
chr3	121705857	121706122	rs4285028	rs12491991	1	multiple sclerosis
chr3	127836104	127836450	rs2687729	rs4857836	1	menarche
chr3	127836104	127836450	rs2687729	rs4857837	1	menarche
chr3	53118375	53118909	rs2336725	rs2336725	1	height
chr3	185633893	185634904	rs2002675	rs6444088	1	menarche
chr3	134319692	134319971	rs10935120	rs4955534	1	height
chr3	127836104	127836450	rs10934853	rs4857836	1	prostate cancer
chr3	127836104	127836450	rs10934853	rs4857837	1	prostate cancer
chr3	182762278	182762840	rs10513789	rs12637471	1	Parkinson's disease
chr4	73459459	73460332	rs7697556	rs6841091	1	height
chr4	17789393	17789629	rs7678436	rs16895737	1	height
chr4	18023982	18024280	rs6830062	rs1380295	1	height
chr4	77197167	77197704	rs6812193	rs28636815	1	Parkinson's disease
chr4	77197167	77197704	rs6812193	rs28689064	1	Parkinson's disease
chr4	18023982	18024280	rs6449353	rs1380295	1	height
chr4	103557177	103557540	rs228614	rs4547797	1	multiple sclerosis
chr4	103557177	103557540	rs228614	rs2866414	1	multiple sclerosis
chr4	103557177	103557540	rs228614	rs10027437	1	multiple sclerosis
chr4	103557177	103557540	rs228614	rs9996834	1	multiple sclerosis
chr4	1740463	1740755	rs2247341	rs13138643	1	height
chr4	57774327	57775021	rs17081935	rs6853156	1	height
chr4	95581754	95582111	rs17021918	rs61597100	1	prostate cancer
chr4	95591913	95592193	rs17021918	rs998071	1	prostate cancer
chr4	18023982	18024280	rs16896068	rs1380295	1	height
chr5	56031717	56032075	rs889312	rs889312	1	breast cancer
chr5	172994431	172994954	rs889014	rs7733195	1	height
chr5	171016927	171017192	rs6892884	rs154363	1	height
chr5	134370985	134371512	rs526896	rs12520136	1	height
chr5	134372329	134372929	rs526896	rs31198	1	height
chr5	44662378	44662546	rs4415084	rs10941677	1	breast cancer
chr5	44662378	44662546	rs4415084	rs4415084	1	breast cancer
chr5	44690871	44692890	rs4415084	rs6451770	1	breast cancer
chr5	44690871	44692890	rs4415084	rs13185555	1	breast cancer
chr5	176516899	176517203	rs422421	rs434434	1	height
chr5	131668160	131669148	rs274546	rs272884	1	height
chr5	44369566	44369807	rs2121875	rs900379	1	prostate cancer
chr5	40402099	40402382	rs4613763	rs6879283	1	multiple sclerosis
chr5	40437718	40437985	rs9292777	rs9292777	1	multiple sclerosis
chr6	34621387	34621638	rs6938239	rs2744954	1	height
chr6	34778772	34779104	rs6938239	rs73419607	1	height
chr6	34794767	34795196	rs6938239	rs11759235	1	height
chr6	35168779	35169154	rs6457821	rs73407643	1	height
chr6	35440158	35440473	rs6457821	rs114672225	1	height
chr6	100209521	100209978	rs4840086	rs2894891	1	menarche
chr6	151947512	151947828	rs3734805	rs74295874	1	breast cancer
chr6	117207899	117208602	rs339331	rs339328	1	prostate cancer
chr6	28908184	28909846	rs3129109	rs4713186	1	height
chr6	34621387	34621638	rs2814993	rs2744954	1	height
chr6	34778772	34779104	rs2814993	rs73419607	1	height
chr6	34794767	34795196	rs2814993	rs11759235	1	height
chr6	142347592	142348016	rs225694	rs12193129	1	height
chr6	142347592	142348016	rs225694	rs12213080	1	height
chr6	127710884	127711204	rs2180341	rs2000909	1	breast cancer
chr6	41536431	41536853	rs1983891	rs4714485	1	prostate cancer
chr6	12911022	12911989	rs1332844	rs12530250	1	coronary artery disease
chr6	12911022	12911989	rs12526453	rs12530250	1	coronary artery disease
chr6	97027733	97028344	rs11757063	rs12208124	1	migraine
chr6	109654013	109654443	rs1046943	rs12529733	1	height
chr6	109704220	109704594	rs1046943	rs3757230	1	height
chr6	109704220	109704594	rs1046943	rs3757231	1	height
chr6	109745301	109745963	rs1046943	rs7748669	1	height
chr6	109745301	109745963	rs1046943	rs7768973	1	height
chr6	109745301	109745963	rs1046943	rs9480956	1	height
chr6	109792662	109793209	rs1046943	rs3799842	1	height
chr6	109993080	109993310	rs1046943	rs12197838	1	height
chr6	31619943	31620424	rs1046089	rs813115	1	menopause
chr7	2760446	2760933	rs798544	rs798550	1	height
chr7	2800307	2800626	rs798489	rs798491	1	height
chr7	38096855	38097945	rs6959212	rs1357651	1	height
chr7	92264227	92265103	rs42235	rs2282978	1	height
chr7	92264227	92265103	rs2282978	rs2282978	1	height
chr7	150516757	150517023	rs2110001	rs2110001	1	height
chr7	2800307	2800626	rs1182188	rs798491	1	height
chr8	128477940	128478170	rs7837688	rs2121630	1	prostate cancer
chr8	128114562	128115096	rs6983561	rs7824785	1	prostate cancer
chr8	128477940	128478170	rs4242384	rs2121630	1	prostate cancer
chr8	129174911	129175652	rs2019960	rs13276381	1	multiple sclerosis
chr8	129174911	129175652	rs2019960	rs4733843	1	multiple sclerosis
chr8	128323912	128324270	rs16902094	rs117874632	1	prostate cancer
chr8	128342369	128342944	rs16902094	rs72712344	1	prostate cancer
chr8	128114562	128115096	rs16901979	rs7824785	1	prostate cancer
chr8	128477940	128478170	rs1447295	rs2121630	1	prostate cancer
chr8	135615867	135616412	rs12680655	rs11785144	1	height
chr8	128114562	128115096	rs10505483	rs7824785	1	prostate cancer
chr8	128092991	128093837	rs1016343	rs1016343	1	prostate cancer
chr8	129568956	129569272	rs10088218	rs1561925	1	ovarian cancer
chr9	95433760	95434088	rs9969804	rs10992395	1	height
chr9	22103289	22103585	rs944797	rs1537373	1	coronary artery disease
chr9	22124640	22124966	rs944797	rs4977575	1	coronary artery disease
chr9	86595316	86595591	rs7853377	rs296888	1	height
chr9	86595316	86595591	rs7853377	rs296889	1	height
chr9	139119834	139120234	rs7849585	rs7861829	1	height
chr9	133481369	133481920	rs7466269	rs9657746	1	height
chr9	136148959	136149413	rs579459	rs507666	1	coronary artery disease
chr9	136148959	136149413	rs514659	rs505922	1	coronary artery disease
chr9	136148959	136149413	rs514659	rs116552240	1	coronary artery disease
chr9	22103289	22103585	rs4977574	rs1537373	1	coronary artery disease
chr9	22124640	22124966	rs4977574	rs4977575	1	coronary artery disease
chr9	108941466	108941878	rs2090409	rs10156597	1	menarche
chr9	22103289	22103585	rs1333049	rs1537373	1	coronary artery disease
chr9	22124640	22124966	rs1333049	rs4977575	1	coronary artery disease
chr9	22103289	22103585	rs1333048	rs1537373	1	coronary artery disease
chr9	22124640	22124966	rs1333048	rs4977575	1	coronary artery disease
chr9	139119834	139120234	rs12338076	rs7861829	1	height
chr9	22103289	22103585	rs10757278	rs1537373	1	coronary artery disease
chr9	22124640	22124966	rs10757278	rs4977575	1	coronary artery disease
chr9	22103289	22103585	rs10757274	rs1537373	1	coronary artery disease
chr9	22124640	22124966	rs10757274	rs4977575	1	coronary artery disease
chr9	98265913	98266658	rs10512248	rs4448343	1	height
chrX	66571437	66571714	rs6625163	rs2473894	1	male baldness
chrX	66975421	66975925	rs5919432	rs12011193	1	prostate cancer
chrX	66571437	66571714	rs2497938	rs2473894	1	male baldness

## Sheet: Table S8
Table S8 ESR1 enrichment within DNase I hypersensivity peaks and estradiol differentially expressed genes (n.d. = not done)
study	Need		Carroll		Tsai		Hurtado		Hu		Gu		Stender		Hua		Joseph		Joseph		Joseph		Joseph		Schmidt		Welboren		Cicatiello		All ESR1		ESR1 in ≥3 datasets		ESR1 in ≥5 datasets		ESR1 in ≥8 datasets		ESR1 in ≥11 datasets
tissue	Breast		Breast		Breast		Breast		Breast		Breast		Breast		Breast		Breast		Breast		Uterus		Uterus		Breast		Breast		Breast		O/E	p	O/E	p	O/E	p	O/E	p	O/E	p
cell	ZR-75–1		MCF-7		MCF-7		MCF-7		MCF-7		MCF-7		MDA-MB-231		MCF-7		MCF-7		T47D		Ecc-1		Ishikawa		MCF-7		MCF-7		MCF-7
estradiol treatment time (hr)	16		0.75		6		0.75		0.75		6		0.75		0.75		0.75		0.75		0.75		0.75		0.75		1		0.75
DNase Uterus Ecc-1 estradiol	2.737	0.0002	9.249	0.0002	8.674	0.0002	15.36	0.0002	13.37	0.0002	11.72	0.0002	8.084	0.0002	5.537	0.0002	10.3	0.0002	9.931	0.0002	12.96	0.0002	8.242	0.0002	10.18	0.0002	11.53	0.0002	17.5	0.0002	7.177	0.0002	9.564	0.0002	9.989	0.0002	11.22	0.0002	13.43	0.0002
DNase Uterus Ishikawa estradiol	2.95	0.0002	9.548	0.0002	8.326	0.0002	14.12	0.0002	12.78	0.0002	11.74	0.0002	6.635	0.0002	6.129	0.0002	9.374	0.0002	9.351	0.0002	12.39	0.0002	8.473	0.0002	9.557	0.0002	11.33	0.0002	15.81	0.0002	6.855	0.0002	8.966	0.0002	9.45	0.0002	10.49	0.0002	12.3	0.0002
DNase CD4+ Th1 cells	1.181	0.007799	3.909	0.0002	5.183	0.0002	7.496	0.0002	6.343	0.0002	3.497	0.0002	6.211	0.0002	2.135	0.0002	6.356	0.0002	5.381	0.0002	4.01	0.0002	2.36	0.0002	5.904	0.0002	6.77	0.0002	9.788	0.0002	4.604	0.0002	5.773	0.0002	5.583	0.0002	5.76	0.0002	5.875	0.0002
DNase Breast MCF7 estradiol	4.098	0.0002	16.01	0.0002	11.79	0.0002	22.79	0.0002	22.82	0.0002	21.93	0.0002	7.987	0.0002	11.21	0.0002	14.39	0.0002	13.43	0.0002	5.981	0.0002	4.184	0.0002	15.18	0.0002	16.69	0.0002	23.68	0.0002	9.298	0.0002	12.95	0.0002	13.8	0.0002	14.99	0.0002	15.42	0.0002
DNase Breast T47D estradiol	3.802	0.0002	11.7	0.0002	7.715	0.0002	16.44	0.0002	14.39	0.0002	14.48	0.0002	6.919	0.0002	7.869	0.0002	10.79	0.0002	15.76	0.0002	5.298	0.0002	3.777	0.0002	10.37	0.0002	10.89	0.0002	16.87	0.0002	6.851	0.0002	10.26	0.0002	11.47	0.0002	13.18	0.0002	14.82	0.0002
DNase Breast T47D	2.349	0.0002	8.026	0.0002	6.047	0.0002	11.46	0.0002	10.11	0.0002	9.461	0.0002	5.213	0.0002	5.131	0.0002	8.103	0.0002	10.15	0.0002	4.269	0.0002	3.013	0.0002	7.934	0.0002	8.295	0.0002	12.4	0.0002	5.412	0.0002	7.613	0.0002	8.049	0.0002	8.727	0.0002	9.217	0.0002
DNase Prostate LNCaP	1.604	0.0002	6.869	0.0002	6.212	0.0002	11.67	0.0002	9.855	0.0002	7.658	0.0002	5.992	0.0002	3.595	0.0002	8.247	0.0002	7.732	0.0002	4.983	0.0002	3.127	0.0002	7.855	0.0002	7.919	0.0002	12.68	0.0002	5.367	0.0002	7.481	0.0002	7.655	0.0002	8.168	0.0002	8.287	0.0002
DNase Vascular HUVEC	1.475	0.0002	5.267	0.0002	6.105	0.0002	8.305	0.0002	7.889	0.0002	4.644	0.0002	8.117	0.0002	3.224	0.0002	7.484	0.0002	6.312	0.0002	4.689	0.0002	2.766	0.0002	7.209	0.0002	7.772	0.0002	11.28	0.0002	5.421	0.0002	6.914	0.0002	6.689	0.0002	6.62	0.0002	6.744	0.0002
DNase Brain Glioblastoma	1.925	0.0002	6.418	0.0002	7.123	0.0002	9.654	0.0002	9.759	0.0002	6.154	0.0002	10.77	0.0002	4.353	0.0002	8.565	0.0002	6.654	0.0002	5.101	0.0002	3.17	0.0002	8.915	0.0002	9.586	0.0002	12.97	0.0002	6.389	0.0002	7.833	0.0002	7.495	0.0002	7.689	0.0002	7.886	0.0002
estradiol differentially expressed genes	n.d.	n.d.	n.d.	n.d.	n.d.	n.d.	n.d.	n.d.	n.d.	n.d.	n.d.	n.d.	n.d.	n.d.	n.d.	n.d.	n.d.	n.d.	n.d.	n.d.	n.d.	n.d.	n.d.	n.d.	n.d.	n.d.	n.d.	n.d.	n.d.	n.d.	1.852	0.0002	2.511	0.0002	2.852	0.0002	3.52	0.0002	3.885	0.0002

## Sheet: Table S9
Table S9 ESR1 with and without motifs or DNase I hypersensitivity peaks enrichment within genomic regions associated with diseases/traits for central 200bps of each interval (O/E = observed/expected; DHS = DNase I hypersensitivity peaks)
	JASPAR ESR1 motif (MA0112.2)						DNase Ecc-1 oestrogen						DNase Ishikawa oestrogen						DNase CD4+ Th1						DNase MCF7						DNase T47D oestrogen						DNase T47D						DNase LNCaP prostate						DNase HUVEC
	with motif		without motif		with vs. without motif		DHS		No DHS		DHS vs. no DHS		DHS		No DHS		DHS vs. no DHS		DHS		No DHS		DHS vs. no DHS		DHS		No DHS		DHS vs. no DHS		DHS		No DHS		DHS vs. no DHS		DHS		No DHS		DHS vs. no DHS		DHS		No DHS		DHS vs. no DHS		DHS
	O/E	p	O/E	p	with/without ratio	p	O/E	p	O/E	p	DHS/no DHS ratio	p	O/E	p	O/E	p	DHS/no DHS ratio	p	O/E	p	O/E	p	DHS/no DHS ratio	p	O/E	p	O/E	p	DHS/no DHS ratio	p	O/E	p	O/E	p	DHS/no DHS ratio	p	O/E	p	O/E	p	DHS/no DHS ratio	p	O/E	p	O/E	p	DHS/no DHS ratio	p	O/E
androgen levels	1.253	0.8131	0.9698	0.8937	1.29202	0.8377	1.478	0.5575	0.8821	0.8383	1.67555	0.2304	1.568	0.3854	0.8702	0.7191	1.568	0.08419	1.586	0.6071	0.8838	0.8877	1.79452	0.2884	1.261	0.6273	0.9084	0.8387	1.38815	0.1996	1.12	0.7073	0.9555	0.9391	1.17216	0.3088	1.111	0.7145	0.9723	0.9421	1.14265	0.3674	1.478	0.6331	0.8507	0.8593	1.73739	0.2962	1.804
estradiol levels	1.912	0.5245	1.613	0.9957	1.18537	0.5743	0.7199	0.5379	1.954	0.44	0.368424	0.1814	0.9578	0.7311	1.862	0.5577	0.9578	0.5487	0.8037	0.6203	1.875	0.4824	0.42864	0.326	0.6651	0.2932	2.135	0.1988	0.311522	0.06499	0.8413	0.328	2.21	0.05599	0.380679	0.1086	0.7454	0.2962	2.163	0.1014	0.344614	0.08819	0.7455	0.4836	2.009	0.3214	0.37108	0.1734	0.8753
breast cancer	2.83	0.0002	1.925	0.0002	1.47013	0.023	2.954	0.0014	1.825	0.0002	1.61863	0.0002	2.726	0.005799	1.912	0.0002	2.726	0.0002	3.46	0.0009999	1.755	0.0002	1.97151	0.0002	3.181	0.0002	1.576	0.0002	2.0184	0.0002	3.16	0.0002	1.381	0.006799	2.2882	0.0002	3.297	0.0002	1.435	0.0012	2.29756	0.0002	2.96	0.0009999	1.763	0.0002	1.67896	0.0002	2.432
coronary artery disease	2.021	0.0002	1.298	0.005	1.55701	0.0009999	1.925	0.0016	1.277	0.0016	1.50744	0.0002	1.842	0.005999	1.314	0.0007999	1.842	0.0002	1.669	0.0374	1.369	0.0002	1.21914	0.034	1.823	0.0024	1.243	0.006199	1.46661	0.0002	1.847	0.0002	1.151	0.1652	1.60469	0.0002	1.769	0.0005999	1.243	0.0154	1.42317	0.0002	1.978	0.0014	1.223	0.02	1.61733	0.0002	1.913
height	1.853	0.0002	1.482	0.0002	1.25034	0.0222	2.271	0.0002	1.329	0.0002	1.7088	0.0002	2.19	0.0002	1.372	0.0002	2.19	0.0002	2.54	0.0002	1.308	0.0002	1.9419	0.0002	1.994	0.0002	1.34	0.0002	1.48806	0.0002	2.04	0.0002	1.225	0.0004	1.66531	0.0002	2.136	0.0002	1.232	0.0002	1.73377	0.0002	2.281	0.0002	1.276	0.0002	1.78762	0.0002	2.367
male baldness	0.6387	0.3964	0.7714	0.251	0.827975	0.6529	0.5906	0.4216	0.7951	0.2658	0.7428	0.7501	0.4449	0.2112	0.8308	0.3848	0.4449	0.297	0.3873	0.2432	0.8347	0.4218	0.463999	0.1242	0.5768	0.315	0.8274	0.3364	0.697124	0.9285	0.7243	0.5699	0.7628	0.1894	0.949528	0.304	0.7456	0.6173	0.7486	0.1742	0.995993	0.2746	0.6471	0.4796	0.7849	0.2856	0.824436	0.8857	0.225
menopause	0.7259	0.2456	1.118	0.4262	0.649284	0.08019	0.8589	0.5981	1.105	0.5121	0.777285	0.8667	0.833	0.4978	1.107	0.4658	0.752484	0.7219	0.9416	0.7941	1.074	0.6185	0.876723	0.9205	1.027	0.9849	1.058	0.7085	0.970699	0.1708	0.8264	0.5561	1.194	0.2818	0.692127	0.9667	0.7717	0.4124	1.197	0.257	0.644695	0.5619	0.9559	0.8533	1.082	0.6445	0.883457	0.5207	1.078
menarche	1.421	0.1242	1.043	0.9107	1.36242	0.05159	1.333	0.3	1.044	0.8547	1.27682	0.006199	1.293	0.3468	1.061	0.7497	1.293	0.0116	1.511	0.1638	1.014	0.8811	1.49014	0.002	1.202	0.47	1.069	0.6711	1.12442	0.0048	1.24	0.482	1.026	0.7965	1.20858	0.0034	1.279	0.4034	1.021	0.8793	1.25269	0.004	1.427	0.1912	0.9934	0.7583	1.43648	0.0005999	1.339
migraine	1.701	0.1226	1.204	0.4702	1.41279	0.1812	1.81	0.1136	1.136	0.6855	1.59331	0.0176	1.789	0.1466	1.157	0.5639	1.789	0.0396	2.715	0.012	0.9488	0.5269	2.86151	0.0002	2.159	0.0166	0.8878	0.3824	2.43185	0.0002	1.485	0.249	1.167	0.5959	1.27249	0.0364	1.79	0.07319	1.025	0.8557	1.74634	0.0016	2.241	0.0232	0.9406	0.4826	2.38252	0.0002	1.909
multiple sclerosis	2.198	0.0002	1.937	0.0002	1.13474	0.2766	2.92	0.0002	1.7	0.0002	1.71765	0.0002	2.773	0.0002	1.767	0.0002	1.56933	0.0002	3.613	0.0002	1.59	0.0002	2.27233	0.0002	2.721	0.0002	1.639	0.0002	1.66016	0.0002	2.754	0.0002	1.477	0.0002	1.86459	0.0002	2.856	0.0002	1.514	0.0002	1.88639	0.0002	3.027	0.0002	1.596	0.0002	1.89662	0.0002	2.984
ovarian cancer	2.915	0.035	1.541	0.09099	1.89163	0.1428	2.601	0.1052	1.541	0.05939	1.68787	0.2072	2.802	0.05159	1.508	0.08719	2.802	0.05719	3.479	0.05099	1.378	0.1496	2.52467	0.07359	2.434	0.05959	1.485	0.1118	1.63906	0.05	1.549	0.3242	1.945	0.0116	0.796401	0.7635	2.315	0.05099	1.503	0.1456	1.54025	0.034	3.179	0.0392	1.27	0.2362	2.50315	0.035	3.581
Parkinson's disease	2.425	0.0005999	1.346	0.3198	1.80163	0.0002	1.932	0.1598	1.422	0.037	1.35865	0.0042	2.011	0.1108	1.411	0.05439	2.011	0.0009999	2.872	0.035	1.218	0.5821	2.35796	0.0002	1.907	0.06479	1.369	0.1314	1.39299	0.0002	2.198	0.0218	1.107	0.9387	1.98555	0.0002	2.335	0.0196	1.112	0.8895	2.09982	0.0002	2.93	0.008999	1.023	0.3252	2.86413	0.0002	2.777
polycystic ovarian syndrome	0.9444	0.3524	2.748	0.0002	0.343668	0.0022	2.754	0.06259	2.323	0.0002	1.18554	0.1526	2.713	0.05779	2.344	0.0002	2.713	0.1328	1.203	0.5807	2.719	0.0002	0.442442	0.007199	2.778	0.0214	2.258	0.0002	1.23029	0.07499	3.453	0.0014	1.746	0.005199	1.97766	0.0012	3.164	0.007799	2.024	0.0004	1.56324	0.05699	2.057	0.4396	2.56	0.0002	0.803516	0.5417	2.883
prostate cancer	2.648	0.0002	1.643	0.0002	1.61169	0.0002	2.511	0.0002	1.615	0.0002	1.5548	0.0002	2.421	0.0002	1.659	0.0002	1.45931	0.0002	2.567	0.0004	1.644	0.0002	1.56144	0.0002	2.404	0.0002	1.552	0.0002	1.54897	0.0002	2.343	0.0002	1.482	0.0002	1.58097	0.0002	2.458	0.0002	1.482	0.0002	1.65857	0.0002	2.788	0.0002	1.465	0.0002	1.90307	0.0002	2.787
sex hormone binding globulin levels	0.5179	0.106	1.209	0.3514	0.428371	0.0132	0.986	0.8299	1.115	0.6189	0.884305	0.7949	1.07	0.9623	1.089	0.7939	1.07	0.4316	0.6982	0.4002	1.179	0.3586	0.592197	0.2232	0.9783	0.8221	1.135	0.6049	0.861938	0.5321	0.8621	0.6907	1.232	0.4054	0.699756	0.6161	0.8128	0.6063	1.232	0.3782	0.65974	0.8735	0.7428	0.38	1.212	0.2616	0.612871	0.244	1.067
testicular cancer	2.066	0.031	1.4	0.0316	1.47571	0.1218	1.626	0.1556	1.487	0.012	1.09348	0.1162	1.68	0.1704	1.475	0.0122	1.68	0.1472	2.353	0.0212	1.318	0.1016	1.78528	0.0004	1.746	0.06179	1.414	0.0358	1.23479	0.0348	1.947	0.0174	1.238	0.2148	1.5727	0.0009999	2.202	0.007799	1.151	0.3758	1.91312	0.0002	2.089	0.018	1.308	0.1474	1.59709	0.0004	2.296
DNase Uterus Ecc-1 estradiol	11.34	0.0002	6.266	0.0002	1.80977	0.0002
DNase Uterus Ishikawa estradiol	9.899	0.0002	6.188	0.0002	1.59971	0.0002
DNase CD4+ Th1 cells	8.611	0.0002	3.726	0.0002	2.31106	0.0002
DNase Breast MCF7 estradiol	11.7	0.0002	8.771	0.0002	1.33394	0.0002
DNase Breast T47D estradiol	9.634	0.0002	6.241	0.0002	1.54366	0.0002
DNase Breast T47D	7.895	0.0002	4.868	0.0002	1.62182	0.0002
DNase Prostate LNCaP	9.335	0.0002	4.498	0.0002	2.07537	0.0002
DNase Vascular HUVEC	8.9	0.0002	4.66	0.0002	1.90987	0.0002
DNase Brain Glioblastoma	9.661	0.0002	5.672	0.0002	1.70328	0.0002
estradiol differentially expressed genes	2.304	0.0002	1.753	0.0002	1.31432	0.0002
[truncated: 11 more columns]

## Sheet: Table S10
Table S10 Overlap of ESR1 ChIP-seq binding sites from primary cancer samples (O/E = observed/expected)
	O/E	p
androgen levels	11.76	0.0238
estradiol levels	0	1
breast cancer	11.76	0.0007999
coronary artery disease	0.7935	0.9357
height	2.088	0.116
male baldness	5.069	0.09139
menopause	0	0.8269
menarche	2.128	0.3366
migraine	0	1
multiple sclerosis	2.779	0.154
ovarian cancer	0	1
Parkinson's disease	8.745	0.07379
polycystic ovarian syndrome	0	1
prostate cancer	3.178	0.07999
sex hormone binding globulin levels	0	1
testicular cancer	0	1
DNase Uterus Ecc-1 estradiol	15.72	0.0002
DNase Uterus Ishikawa estradiol	15.15	0.0002
DNase CD4+ Th1 cells	8.296	0.0002
DNase Breast MCF7 estradiol	18.29	0.0002
DNase Breast T47D estradiol	18	0.0002
DNase Breast T47D	10.94	0.0002
DNase Prostate LNCaP	11.35	0.0002
DNase Vascular HUVEC	9.435	0.0002
DNase Brain Glioblastoma	9.691	0.0002
estradiol differentially expressed genes	3.777	0.0002
All ESR1	14.22	0.0002
ESR1 in ≥3 datasets	84.33	0.0002
ESR1 in ≥5 datasets	191	0.0002
ESR1 in ≥8 datasets	475.9	0.0002
ESR1 in ≥11 datasets	1074	0.0002
All ESR1 (midpoint +/- 100bps)	33.64	0.0002
ESR1 in ≥3 datasets (midpoint +/- 100bps)	107.8	0.0002
ESR1 in ≥5 datasets (midpoint +/- 100bps)	196.5	0.0002
ESR1 in ≥8 datasets (midpoint +/- 100bps)	416.4	0.0002
ESR1 in ≥11 datasets (midpoint +/- 100bps)	857.3	0.0002
